# Supplementary material for: Pyrotag Sequencing of the Gut Microbiota of the Cockroach Shelfordella lateralis Reveals a Highly Dynamic Core but Only Limited Effects of Diet on Community Structure
Source: PLoS One. 2014 Jan 15;9(1):e85861. doi: 10.1371/journal.pone.0085861 (PMC3893267; doi:10.1371/journal.pone.0085861)
Supplement: Table S1 — Relative read abundance in the pyrotag libraries of the bacterial microbiota in the hindgut of Shelfordella lateralis fed with different diets: soy, chicken feed (CF), bran-cellulose (BC), bran. Classification results can be displayed for different taxonomic levels (2, phylum; 3, class; 4, order; 5, family; 6, genus). (XLSX) [file pone.0085861.s001.xlsx]

## Sheet: Table S1a (corrected)
Table S1a. Relative read abundance in the pyrotag libraries of the bacterial microbiota in the hindgut of Shelfordella lateralis fed with different diets: soy, chicken feed (CF), bran-cellulose (BC), bran. Classification results can be displayed for different taxonomic levels (2, phylum; 3, class; 4, order; 5, family; 6, genus). Blattabacterium reads were removed from the samples (for the origina…
To expand/collapse the taxonomic level of individual lineages, click [+] or [–] on the left.
						Relative abundance (%)
					Sample	Soy		CF1	CF2	CF3		BC1	BC2	BC3		Bran
Phylum	Class	Order	Family	Genus	Reads	19621		1689	2963	3246		5782	2393	17199		12345
				Acidobacterium		0		0	0	0		0	0.0363901	0.0259632		0
				Candidatus_Chloroacidobacterium		0		0	0	0		0.0138543	0	0		0
				Edaphobacter		0		0	0	0		0	0.0363901	0.00519265		0
			Acidobacteriaceae			0		0	0	0		0.0138543	0.0727802	0.0311559		0
		Acidobacteriales				0		0	0	0		0.0138543	0.0727802	0.0311559		0
	Acidobacteria					0		0	0	0		0.0138543	0.0727802	0.0311559		0
Acidobacteria						0		0	0	0		0.0138543	0.0727802	0.0311559		0
				Salana		0.00509762		0	0	0		0	0	0		0
				unclassified		0		0	0	0		0	0	0		0.00810964
			Beutenbergiaceae			0.00509762		0	0	0		0	0	0		0.00810964
				Brevibacterium		0.244686		0.551724	1.52	0		0.360211	0.181951	0.0467338		2.09229
			Brevibacteriaceae			0.244686		0.551724	1.52	0		0.360211	0.181951	0.0467338		2.09229
				Brachybacterium		0.0662691		0.321839	0.586667	0		0.0831255	0.10917	0.0467338		0.121645
			Dermabacteraceae			0.0662691		0.321839	0.586667	0		0.0831255	0.10917	0.0467338		0.121645
				Curtobacterium		0		0	0	0		0	0.0363901	0		0
				Leucobacter		0.132538		0.045977	0.0533333	0		0.0415628	0	0		0
				Microbacterium		0.00509762		0	0	0		0	0	0		0
				unclassified		0.0101952		0	0	0		0.0138543	0.0363901	0.00519265		0.00810964
			Microbacteriaceae			0.147831		0.045977	0.0533333	0		0.055417	0.0727802	0.00519265		0.00810964
				Arthrobacter_17		0.0968548		0	0	0		0	0	0		0.0162193
				Kocuria_2		0.0101952		0	0.0266667	0		0.0138543	0	0		0
				Nesterenkonia		0		0	0.0266667	0		0	0	0		0.00810964
				unclassified		0.00509762		0	0.106667	0.0170765		0.0138543	0	0		0.00810964
			Micrococcaceae			0.112148		0	0.16	0.0170765		0.0277085	0	0		0.0324386
				Nocardioides		0		0	0	0		0	0.0363901	0		0
			Nocardioidaceae			0		0	0	0		0	0.0363901	0		0
				Cellulosimicrobium_		0.00509762		0	0	0		0.0415628	0	0		0
			Promicromonospiraceae			0.00509762		0	0	0		0.0415628	0	0		0
				Isoptericola_2		0		0	0	0		0.0415628	0.363901	0		0.00810964
				Xylanimonas_		0		0	0	0		0.0138543	0	0		0
				unclassified		0		0	0	0		0	0.0727802	0		0
			Promicromonosporaceae			0		0	0	0		0.055417	0.436681	0		0.00810964
				unclassified		0.0203905		0	0.106667	0.119536		0.0415628	0.0363901	0.0363485		0.0729868
			unclassified			0.0203905		0	0.106667	0.119536		0.0415628	0.0363901	0.0363485		0.0729868
		Actinomycetales				0.601519		0.91954	2.42667	0.136612		0.665004	0.873362	0.135009		2.34369
				Streptomyces_4		0.00509762		0	0.133333	0		0	0	0		0.0567675
				Streptomyces_8		0		0	0	0		0	0	0		0.00810964
				Streptomyces_cuspidosporus		0		0	0	0		0	0	0		0.00810964
				unclassified		0.0305857		0.045977	0.0266667	0		0.0415628	0	0		0.210851
			Streptomycetaceae			0.0356833		0.045977	0.16	0		0.0415628	0	0		0.283837
		Actinomycetales_1				0.0356833		0.045977	0.16	0		0.0415628	0	0		0.283837
				Corynebacterium_1		0.203905		0.45977	2	0.119536		0.249377	0.0727802	0.0207706		0.210851
				Corynebacterium_7		0.00509762		0	0	0		0.0138543	0	0		0.00810964
				Corynebacterium_spheniscorum		0.0101952		0	0.106667	0		0	0	0		0.0162193
				unclassified		0.0866595		0.045977	0.32	0.034153		0.055417	0.0363901	0.00519265		0.129754
				uncultured_1		0		0	0	0		0	0	0.00519265		0
			Corynebacteriaceae			0.305857		0.505747	2.42667	0.153689		0.318648	0.10917	0.0311559		0.364934
				unclassified		0		0	0	0		0	0	0		0.00810964
			Millisia_brevis			0		0	0	0		0	0	0		0.00810964
				unclassified		0		0	0	0		0	0	0		0.00810964
			Nocardiaceae			0		0	0	0		0	0	0		0.00810964
				Gordonia		0.00509762		0	0	0		0.0138543	0	0		0.00810964
			Nocardiaceae_1			0.00509762		0	0	0		0.0138543	0	0		0.00810964
				Tsukamurella		0		0	0	0		0.0415628	0	0		0
			Tsukamurellaceae			0		0	0	0		0.0415628	0	0		0
				unclassified		0		0	0.0266667	0		0	0	0		0.0162193
			unclassified			0		0	0.0266667	0		0	0	0		0.0162193
		Actinomycetales_2				0.310955		0.505747	2.45333	0.153689		0.374065	0.10917	0.0311559		0.405482
				Nocardiopsis_1		0.00509762		0	0.426667	0.0170765		0.0277085	0	0		0.00810964
				unclassified		0		0	0.0533333	0		0	0	0		0
			Nocardiopsaceae			0.00509762		0	0.48	0.0170765		0.0277085	0	0		0.00810964
		Actinomycetales_4				0.00509762		0	0.48	0.0170765		0.0277085	0	0		0.00810964
				unclassified		0.101952		0.091954	0.0266667	0		0.0277085	0.0363901	0.0363485		0.0648771
				uncultured_10		0.851302		0.275862	0.0533333	0.0853825		0.429482	0.14556	0.103853		0.23518
				uncultured_8		0		0	0	0		0	0	0		0.00810964
			Coriobacteriaceae			0.953255		0.367816	0.08	0.0853825		0.45719	0.181951	0.140201		0.308166
		Coriobacteriales				0.953255		0.367816	0.08	0.0853825		0.45719	0.181951	0.140201		0.308166
				Patulibacter		0		0	0	0		0	0	0		0.00810964
			Patulibacteraceae			0		0	0	0		0	0	0		0.00810964
				unclassified		0		0	0	0		0	0	0		0.00810964
			unclassified			0		0	0	0		0	0	0		0.00810964
		Solirubrobacterales				0		0	0	0		0	0	0		0.0162193
				unclassified		0		0.045977	0.0533333	0		0	0	0		0.0892061
			unclassified			0		0.045977	0.0533333	0		0	0	0		0.0892061
		unclassified				0		0.045977	0.0533333	0		0	0	0		0.0892061
	Actinobacteria					1.90651		1.88506	5.65333	0.39276		1.56553	1.16448	0.306366		3.45471
Actinobacteria						1.90651		1.88506	5.65333	0.39276		1.56553	1.16448	0.306366		3.45471
				Bacteroides		0.351736		1.7931	4.82667	1.9638		2.49377	0.400291	1.76031		1.19212
			Bacteroidaceae			0.351736		1.7931	4.82667	1.9638		2.49377	0.400291	1.76031		1.19212
				unclassified		0.00509762		0.045977	0	0		0.0415628	0.509461	0.690622		0.0243289
			COB_P4-1_termite_group			0.00509762		0.045977	0	0		0.0415628	0.509461	0.690622		0.0243289
				3M1PL1-52_termite_group		0		0	0	0		0	0	0.00519265		0
				Wood_feeding_roaches		0		0	0	0		0	0.0363901	0.00519265		0
			Insect_Cluster_I			0		0	0	0		0	0.0363901	0.0103853		0
				unclassified		0		0	0	0		0	0.0363901	0.0103853		0
			Insect_cluster_a			0		0	0	0		0	0.0363901	0.0103853		0
				unclassified		0		0	0	0		0	0	0.0207706		0
				uncultured_a		0.0152929		0.045977	0.0266667	0		0.0138543	0.0727802	0.0259632		0
				uncultured_c		0		0	0	0.0853825		0.0138543	1.01892	2.19649		0.00810964
			M2PB4-65_termite_group			0.0152929		0.045977	0.0266667	0.0853825		0.0277085	1.0917	2.24322		0.00810964
				Alkaliflexus		0.00509762		0	0	0.102459		0.0138543	0.218341	0.00519265		0.00810964
				uncultured_1		0.0203905		0.229885	0.08	1.1612		0.055417	0	0.00519265		0.0405482
			Marinilabiaceae			0.0254881		0.229885	0.08	1.26366		0.0692713	0.218341	0.0103853		0.0486579
				Paludibacter		0.188612		0.597701	0.826667	1.46858		0.263231	0.836972	1.70838		0.778526
				unclassified		0		0	0	0		0	0	0.0103853		0
			Porphyromonadaceae			0.188612		0.597701	0.826667	1.46858		0.263231	0.836972	1.71877		0.778526
				Candidatus_Symbiothrix		0.937962		0.367816	1.68	5.14003		0.471045	0.436681	2.37823		1.47595
				Dysgonomonas		3.71616		8.22989	9.62667	2.90301		6.52535	2.65648	7.13989		3.62501
				Parabacteroides		0.310955		0.873563	1.65333	3.34699		0.803547	0.873362	2.25361		0.600114
				Tannerella		0.0305857		0.321839	0.106667	0.34153		0.152397	0.254731	0.244054		0.170302
				unclassified		0.0458786		0.183908	0.0533333	0.0853825		0.0831255	0.10917	0.270018		0.113535
			Porphyromonadaceae_1			5.04155		9.97701	13.12	11.8169		8.03547	4.33042	12.2858		5.98492
				Odoribacter		0.0356833		0.321839	0.88	3.7056		0.138543	0.0727802	0.0155779		0.0648771
				Shelfordella_cluster_a		0.372126		0.229885	0.0266667	0.358607		0.0692713	0.582242	1.26181		0.105425
			Porphyromonadaceae_3			0.40781		0.551724	0.906667	4.06421		0.207814	0.655022	1.27739		0.170302
				unclassified		0		0.045977	0	0		0	0	0		0
			Prevotellaceae			0		0.045977	0	0		0	0	0		0
				Alistipes		3.11465		5.83908	9.81333	12.9611		6.88556	11.9723	8.30824		8.24751
				BCf9-17_termite_group		0.0101952		0	0.0533333	0		0.0138543	0	0		0.0162193
				M2PB4-61_termite_group		0		0	0.0533333	0.102459		0	0	0.0103853		0.0162193
				P1_32_Panesthia		0.8564		0.965517	0.8	0.290301		0.74813	0.291121	0.171357		1.47595
				RC9_gut_group		0		0	0	0.0512295		0	0	0		0
				Rikenella_3		0.00509762		0	0	0		0	0	0.00519265		0
				Rs-D38_termite_group		0.173319		0.183908	0.16	0.221995		0.263231	0.327511	0.327137		0.364934
				gut_cluster_c		1.02972		1.28736	0.88	1.00751		0.955943	1.20087	1.51625		0.437921
				unclassified		0.229393		0.827586	0.64	0.597678		0.387919	0.181951	0.332329		0.721758
			Rikenellaceae			5.41877		9.10345	12.4	15.2322		9.25464	13.9738	10.6709		11.2805
				higher_termites_a		0		0	0	0		0.0138543	0	0.0103853		0
				unclassified		0.0101952		0.045977	0	0.034153		0.0138543	0.0363901	0.0207706		0.00810964
			Rs-E47_termite_group			0.0101952		0.045977	0	0.034153		0.0277085	0.0363901	0.0311559		0.00810964
				unclassified		0.418005		1.70115	1.46667	0.922131		0.678858	0.400291	0.98141		1.58949
			unclassified			0.418005		1.70115	1.46667	0.922131		0.678858	0.400291	0.98141		1.58949
				unclassified		0.0203905		0	0.08	0.631831		0.0138543	0	0.0467338		0.00810964
			uncultured_bacterium_Cylindroiulus_2			0.0203905		0	0.08	0.631831		0.0138543	0	0.0467338		0.00810964
				unclassified		0.040781		0.137931	0.0533333	0.563525		0.0831255	0.0727802	0.124624		0.0243289
			vadinHA21			0.040781		0.137931	0.0533333	0.563525		0.0831255	0.0727802	0.124624		0.0243289
		Bacteroidales				11.9437		24.2759	33.7867	38.0464		21.197	22.5983	31.8621		21.1175
	Bacteroidia					11.9437		24.2759	33.7867	38.0464		21.197	22.5983	31.8621		21.1175
				Flavobacterium_1		0.00509762		0	0.0266667	0		0	0	0		0.00810964
			Flavobacteriaceae_1			0.00509762		0	0.0266667	0		0	0	0		0.00810964
				Chryseobacterium_1		0.158026		0	0	0		0	0	0.129816		0
				Chryseobacterium_12		0		0	0	0		0	0	0		0
				Chryseobacterium_6		0		0	0	0		0	0	0.00519265		0
				Chryseobacterium_molle		0.00509762		0	0	0		0	0	0		0
				Elizabethkingia		0.0101952		0	0	0		0.0138543	0	0		0
				unclassified		0.0917571		0	0	0		0	0.0363901	0.0571191		0.0243289
				uncultured_3		0.00509762		0.045977	0	0		0	0	0.0155779		0
			Flavobacteriaceae_2			0.275271		0.045977	0	0		0.0138543	0.0363901	0.207706		0.0243289
				unclassified		0.0203905		0	0.0533333	0.0170765		0.0277085	0.0727802	0.0259632		0.00810964
			unclassified			0.0203905		0	0.0533333	0.0170765		0.0277085	0.0727802	0.0259632		0.00810964
		Flavobacteriales				0.30076		0.045977	0.08	0.0170765		0.0415628	0.10917	0.233669		0.0405482
	Flavobacteria					0.30076		0.045977	0.08	0.0170765		0.0415628	0.10917	0.233669		0.0405482
				unclassified		0		0	0	0		0	0.0363901	0		0
			SB-1			0		0	0	0		0	0.0363901	0		0
				Mucilaginibacter_2		0		0	0.0266667	0		0	0	0		0
				Sphingobacterium_1		0.0152929		0.091954	0	0		0.0277085	0.0363901	0.0623118		0
				Sphingobacterium_3		0.0101952		0	0	0		0	0	0		0
			Sphingobacteriaceae			0.0254881		0.091954	0.0266667	0		0.0277085	0.0363901	0.0623118		0
				unclassified		0.0458786		0.367816	0.0533333	0.0170765		0.0415628	0.655022	0.332329		0.0324386
			WCHB1-69			0.0458786		0.367816	0.0533333	0.0170765		0.0415628	0.655022	0.332329		0.0324386
				unclassified		0.00509762		0	0	0		0	0.0727802	0.0103853		0
			unclassified			0.00509762		0	0	0		0	0.0727802	0.0103853		0
		Sphingobacteriales_1				0.0764643		0.45977	0.08	0.0170765		0.0692713	0.800582	0.405026		0.0324386
				Sediminibacterium		0.00509762		0	0	0		0.0138543	0	0		0
				unclassified		0		0	0	0		0	0.0363901	0		0
			Chitinophagaceae			0.00509762		0	0	0		0.0138543	0.0363901	0		0
		Sphingobacteriales_2				0.00509762		0	0	0		0.0138543	0.0363901	0		0
				unclassified		0		0	0	0		0.0138543	0	0		0
			unclassified			0		0	0	0		0.0138543	0	0		0
		Sphingobacteriales_3				0		0	0	0		0.0138543	0	0		0
				unclassified		0		0.045977	0	0.034153		0	0	0		0
			unclassified			0		0.045977	0	0.034153		0	0	0		0
		unclassified				0		0.045977	0	0.034153		0	0	0		0
	Sphingobacteria					0.0815619		0.505747	0.08	0.0512295		0.0969798	0.836972	0.405026		0.0324386
				unclassified		0		0	0.0266667	0		0	0	0.00519265		0.0243289
			unclassified			0		0	0.0266667	0		0	0	0.00519265		0.0243289
		unclassified				0		0	0.0266667	0		0	0	0.00519265		0.0243289
	VC2.1_Bac22					0		0	0.0266667	0		0	0	0.00519265		0.0243289
				unclassified		0.19371		0.505747	0.373333	0.170765		0.235522	0.10917	0.337522		0.421701
			unclassified			0.19371		0.505747	0.373333	0.170765		0.235522	0.10917	0.337522		0.421701
		unclassified				0.19371		0.505747	0.373333	0.170765		0.235522	0.10917	0.337522		0.421701
	unclassified					0.19371		0.505747	0.373333	0.170765		0.235522	0.10917	0.337522		0.421701
Bacteroidetes						12.5198		25.3333	34.3467	38.2855		21.5711	23.6536	32.8435		21.6365
				unclassified		0.0101952		0.275862	0.106667	0.0853825		0.0138543	0.181951	0.503687		0.0324386
			unclassified			0.0101952		0.275862	0.106667	0.0853825		0.0138543	0.181951	0.503687		0.0324386
		unclassified				0.0101952		0.275862	0.106667	0.0853825		0.0138543	0.181951	0.503687		0.0324386
	unclassified					0.0101952		0.275862	0.106667	0.0853825		0.0138543	0.181951	0.503687		0.0324386
Candidate division BD1-5						0.0101952		0.275862	0.106667	0.0853825		0.0138543	0.181951	0.503687		0.0324386
				unclassified		0.346638		0.45977	0.133333	0.597678		0.415628	1.20087	0.45176		0.0973157
			unclassified			0.346638		0.45977	0.133333	0.597678		0.415628	1.20087	0.45176		0.0973157
		unclassified				0.346638		0.45977	0.133333	0.597678		0.415628	1.20087	0.45176		0.0973157
	unclassified					0.346638		0.45977	0.133333	0.597678		0.415628	1.20087	0.45176		0.0973157
Candidate division OP11						0.346638		0.45977	0.133333	0.597678		0.415628	1.20087	0.45176		0.0973157
				unclassified		0.0203905		0.505747	0.186667	0.546448		0.207814	0.254731	0.405026		0.154083
			unclassified			0.0203905		0.505747	0.186667	0.546448		0.207814	0.254731	0.405026		0.154083
		unclassified				0.0203905		0.505747	0.186667	0.546448		0.207814	0.254731	0.405026		0.154083
	unclassified					0.0203905		0.505747	0.186667	0.546448		0.207814	0.254731	0.405026		0.154083
Candidate division SR1						0.0203905		0.505747	0.186667	0.546448		0.207814	0.254731	0.405026		0.154083
				unclassified		0.443493		0.367816	0.64	2.30533		2.50762	1.89229	1.3397		3.81153
			unclassified			0.443493		0.367816	0.64	2.30533		2.50762	1.89229	1.3397		3.81153
		unclassified				0.443493		0.367816	0.64	2.30533		2.50762	1.89229	1.3397		3.81153
	unclassified					0.443493		0.367816	0.64	2.30533		2.50762	1.89229	1.3397		3.81153
Candidate division TM7						0.443493		0.367816	0.64	2.30533		2.50762	1.89229	1.3397		3.81153
				unclassified		0.0254881		0.045977	0.08	0		0.221668	0	0		0.00810964
			unclassified			0.0254881		0.045977	0.08	0		0.221668	0	0		0.00810964
		JG30-KF-CM45				0.0254881		0.045977	0.08	0		0.221668	0	0		0.00810964
	Thermomicrobia					0.0254881		0.045977	0.08	0		0.221668	0	0		0.00810964
Chloroflexi						0.0254881		0.045977	0.08	0		0.221668	0	0		0.00810964
				Chloroplast		0		0.045977	0	0		0.0277085	0	0		0
			Chloroplast			0		0.045977	0	0		0.0277085	0	0		0
				unclassified		0		0	0	0		0.0138543	0	0		0
			MLE1-12			0		0	0	0		0.0138543	0	0		0
				unclassified		0.112148		0	0.0266667	0		0.0138543	0	0		0
			SHA-109			0.112148		0	0.0266667	0		0.0138543	0	0		0
		Cyanobacteriales				0.112148		0.045977	0.0266667	0		0.055417	0	0		0
	Cyanobacteria					0.112148		0.045977	0.0266667	0		0.055417	0	0		0
Cyanobacteria						0.112148		0.045977	0.0266667	0		0.055417	0	0		0
				Mucispirillum		0.259979		0.735632	0.373333	0.870902		0.540316	0.618632	0.295981		0.616333
				unclassified		0.00509762		0	0	0		0.0277085	0	0		0
			Deferribacteraceae			0.265076		0.735632	0.373333	0.870902		0.568024	0.618632	0.295981		0.616333
		Deferribacterales				0.265076		0.735632	0.373333	0.870902		0.568024	0.618632	0.295981		0.616333
	Deferribacteres					0.265076		0.735632	0.373333	0.870902		0.568024	0.618632	0.295981		0.616333
Deferribacteres						0.265076		0.735632	0.373333	0.870902		0.568024	0.618632	0.295981		0.616333
				Cand. Endomicrobium		0.0254881		0.045977	0.0533333	0.256148		0.0692713	2.47453	1.46433		0.0486579
			Endomicrobiaceae			0.0254881		0.045977	0.0533333	0.256148		0.0692713	2.47453	1.46433		0.0486579
		Endomicrobiales				0.0254881		0.045977	0.0533333	0.256148		0.0692713	2.47453	1.46433		0.0486579
	Endomicrobia					0.0254881		0.045977	0.0533333	0.256148		0.0692713	2.47453	1.46433		0.0486579
				Elusimicrobium		0.137636		0.367816	0.266667	1.02459		0.249377	2.72926	0.202513		0.154083
			Elusimicrobiaceae			0.137636		0.367816	0.266667	1.02459		0.249377	2.72926	0.202513		0.154083
			unclassified			0.00509762		0	0.0266667	0		0	0.0363901	0.0103853		0
		Elusimicrobiales				0.142733		0.367816	0.293333	1.02459		0.249377	2.76565	0.212899		0.154083
	Elusimicrobia					0.142733		0.367816	0.293333	1.02459		0.249377	2.76565	0.212899		0.154083
Elusimicrobia						0.168221		0.413793	0.346667	1.28074		0.318648	5.24017	1.67723		0.202741
				Fibrobacter		0.0152929		0	0	0		0.0138543	0.291121	0.669851		0.00810964
			Fibrobacteraceae			0.0152929		0	0	0		0.0138543	0.291121	0.669851		0.00810964
		Fibrobacterales				0.0152929		0	0	0		0.0138543	0.291121	0.669851		0.00810964
	Fibrobacteres subphylum 1					0.0152929		0	0	0		0.0138543	0.291121	0.669851		0.00810964
Fibrobacteres						0.0152929		0	0	0		0.0138543	0.291121	0.669851		0.00810964
				Bacillus_11		0		0	0.0266667	0		0	0	0		0
				Bacillus_6		0.00509762		0	0	0		0	0	0		0
				unclassified		0		0	0	0		0	0	0.00519265		0
			Bacillaceae			0.00509762		0	0.0266667	0		0	0	0.00519265		0
				Oceanobacillus		0		0	0.0266667	0		0	0	0		0.00810964
			Bacillaceae_5			0		0	0.0266667	0		0	0	0		0.00810964
				Bacillus_2		0.0152929		0	0.08	0		0.0138543	0	0		0.00810964
			Bacillaceae_6			0.0152929		0	0.08	0		0.0138543	0	0		0.00810964
				Paenibacillus_12		0		0	0	0		0.0277085	0	0		0
				Paenibacillus_13		0		0	0.0266667	0		0	0	0		0
				Paenibacillus_16		0		0	0	0		0	0	0		0.00810964
				Paenibacillus_17		0		0	0	0		0	0	0.0155779		0
			Paenibacillaceae_2			0		0	0.0266667	0		0.0277085	0	0.0155779		0.00810964
				Incertae_Sedis_3		0.00509762		0	0	0		0.0138543	0	0		0
				unclassified		0		0	0.0266667	0		0	0	0		0
			Planococcaceae_2			0.00509762		0	0.0266667	0		0.0138543	0	0		0
				Staphylococcus_1		1.32538		1.33333	2.82667	0.068306		0.761984	0.0363901	0.742549		0.527127
				Staphylococcus_2		0.101952		0.183908	0.106667	0.0170765		0.0415628	0	0.0623118		0.145974
				unclassified		0.0611714		0	0.08	0		0.0277085	0	0.0675044		0.0810964
			Staphylococcaceae			1.4885		1.51724	3.01333	0.0853825		0.831255	0.0363901	0.872365		0.754197
				unclassified		0.0203905		0.137931	0.106667	0		0.0277085	0	0.0207706		0.0486579
			unclassified			0.0203905		0.137931	0.106667	0		0.0277085	0	0.0207706		0.0486579
		Bacillales				1.53438		1.65517	3.30667	0.0853825		0.914381	0.0363901	0.913906		0.827184
				unclassified		0		0	0.0266667	0		0	0	0		0
			16d63.751			0		0	0.0266667	0		0	0	0		0
				Enterococcus_2		5.24545		1.33333	1.65333	0.034153		0.692713	0.181951	0.0155779		0.624442
				Enterococcus_4		3.52246		0.505747	1.01333	0.358607		0.484899	0.181951	0.171357		0.616333
				Enterococcus_5		1.63634		0.45977	0.32	0.0512295		0.166251	0.0727802	0.0675044		0.170302
				Enterococcus_7		0		0	0.0533333	0.0170765		0	0	0		0.00810964
				Vagococcus		0.00509762		0	0	0		0	0	0.0155779		0.0486579
				unclassified		1.4936		0.321839	0.346667	0.239071		0.845109	0.14556	0.155779		0.810964
			Enterococcaceae			11.9029		2.62069	3.38667	0.700137		2.18897	0.582242	0.425797		2.27881
				unclassified		0		0	0	0		0	0	0.00519265		0
			Enterococcaceae_1			0		0	0	0		0	0	0.00519265		0
				Enterococcus_1		0.0203905		0	0	0		0	0	0		0
				Enterococcus_sp._R-25205		0.0254881		0	0.0533333	0		0	0	0		0.0486579
				unclassified		0.158026		0	0.106667	0		0.0415628	0	0		0.137864
				uncultured_a		0.0356833		0.045977	0	0		0	0	0		0.00810964
			Enterococcaceae_2			0.239588		0.045977	0.16	0		0.0415628	0	0		0.194631
				unclassified		0		0	0	0		0	0	0.00519265		0
			Enterococcus_phoeniculicola			0		0	0	0		0	0	0.00519265		0
				Lactobacillus_2		1.36106		0.45977	1.84	2.52732		3.96232	0.727802	1.28778		1.78412
				Lactobacillus_3		0		0	0	0.0853825		0	0	0		0
				Lactobacillus_6		0		0	0	0.0170765		0.0138543	0	0.00519265		0.0243289
				Lactobacillus_sp_a		0.438395		0.413793	2.29333	0.102459		1.81491	2.43814	0.45176		0.535236
				Paralactobacillus		0.178417		0	0	0.204918		0.0138543	0	0.00519265		0.0243289
				Pediococcus		0.305857		0.551724	0.426667	0.939208		2.31366	0	0.0259632		0.105425
				unclassified		0.122343		0	0.186667	0.529372		0.110834	0.0363901	0.399834		0.300057
			Lactobacillaceae			2.40608		1.42529	4.74667	4.40574		8.22943	3.20233	2.17572		2.7735
				Weissella_1		0		0	0	0		0	0	0.088275		0
				unclassified		0		0	0	0		0	0	0		0.00810964
			Leuconostocaceae			0		0	0	0		0	0	0.088275		0.00810964
				unclassified		0.00509762		0	0	0		0.0138543	0	0		0.0405482
			Rs-D42			0.00509762		0	0	0		0.0138543	0	0		0.0405482
				unclassified		0.152929		0	0	0		0.0138543	0	0		0.0648771
			Sl_24			0.152929		0	0	0		0.0138543	0	0		0.0648771
				unclassified		0.122343		0	0.0266667	0		0.0415628	0	0.00519265		0.0810964
			Sl_99			0.122343		0	0.0266667	0		0.0415628	0	0.00519265		0.0810964
				Lactococcus_1		0		0	0.0266667	0.034153		0	0.254731	0.0103853		0
				Lactococcus_2		0		0	0	0		0	0.0727802	0		0
				Lactococcus_3		0		0	0	0.0170765		0	0	0		0
				Lactovum		0		0	0	0		0	0	0.0103853		0
				unclassified		0		0	0	0		0	0.218341	0		0.00810964
			Streptococcaceae			0		0	0.0266667	0.0512295		0	0.545852	0.0207706		0.00810964
				unclassified		0.00509762		0	0	0		0.0138543	0	0		0
			q48f312-pp90			0.00509762		0	0	0		0.0138543	0	0		0
				unclassified		3.31855		0.735632	1.2	0.256148		0.858964	0.218341	0.285596		1.5976
			unclassified			3.31855		0.735632	1.2	0.256148		0.858964	0.218341	0.285596		1.5976
				unclassified		0.0101952		0	0.0266667	0		0	0	0		0.00810964
			uncultured_bacterium_Hepialus			0.0101952		0	0.0266667	0		0	0	0		0.00810964
		Lactobacillales				18.1628		4.82759	9.6	5.41325		11.4021	4.54876	3.01174		7.05539
				unclassified		0.0560738		0.091954	0.0533333	0		0.055417	0	0.0311559		0.0567675
			unclassified			0.0560738		0.091954	0.0533333	0		0.055417	0	0.0311559		0.0567675
		unclassified				0.0560738		0.091954	0.0533333	0		0.055417	0	0.0311559		0.0567675
	Bacilli					19.7533		6.57471	12.96	5.49863		12.3718	4.58515	3.9568		7.93934
				unclassified		0.0509762		0.091954	0.0533333	0		0.0138543	0.0363901	0.145394		0.105425
			unclassified			0.0509762		0.091954	0.0533333	0		0.0138543	0.0363901	0.145394		0.105425
		unclassified				0.0509762		0.091954	0.0533333	0		0.0138543	0.0363901	0.145394		0.105425
	CK-1C4-19					0.0509762		0.091954	0.0533333	0		0.0138543	0.0363901	0.145394		0.105425
				Clostridium_6		0.2141		0.045977	0.0266667	0.495219		0.0415628	0.0363901	0.0155779		0.0162193
				Clostridium_8		2.58959		0.689655	5.65333	0.495219		0.955943	2.54731	5.00052		1.91388
				unclassified		0.0203905		0.045977	0.0533333	0.034153		0.0277085	0	0.0415412		0.0810964
			Clostridiaceae_1			2.82408		0.781609	5.73333	1.02459		1.02521	2.5837	5.05764		2.01119
				Anaerofustis		0.0764643		0	0	0.0170765		0.235522	0	0.0415412		0.267618
				Eubacterium_1		0.00509762		0	0	0.0170765		0.0138543	0	0		0
				Eubacterium_2		0.00509762		0	0	0		0	0	0		0
				unclassified		0.142733		0	0.0533333	0		0.0138543	0.0363901	0.0207706		0.00810964
			Eubacteriaceae_1			0.229393		0	0.0533333	0.034153		0.263231	0.0363901	0.0623118		0.275728
				Anaerovorax_		0.0305857		0.091954	0.08	0.0512295		0.0277085	0.10917	0.0519265		0.0405482
				Eubacterium_2		0		0	0	0.068306		0	0	0.00519265		0
				Eubacterium_3		0.132538		0.183908	0.0266667	0.153689		0.124688	0.0363901	0.155779		0.46225
				unclassified		0.101952		0.045977	0	0.0853825		0.0969798	0.218341	0.114238		0.154083
				uncultured_3		0		0	0	0		0	0	0.00519265		0
				uncultured_5		0.876791		1.05747	0.24	0.478142		0.318648	0.909753	0.519265		0.210851
			Family_XIII_Incertae_Sedis			1.14187		1.37931	0.346667	0.836749		0.568024	1.27365	0.851594		0.867732
				Sporanaerobacter		0.00509762		0	0	0		0	0	0		0
			Family_XI_Incertae_Sedis			0.00509762		0	0	0		0	0	0		0
				Catabacter		0.219198		0.45977	0.32	0.204918		0.277085	0.727802	0.342715		0.275728
				Coprococcus_1		0.0305857		0.045977	0.106667	0.0853825		0.0692713	0.14556	0.088275		0.0324386
				Incertae_Sedis_11		0.00509762		0	0	0.0170765		0	0	0.00519265		0
				Incertae_Sedis_13		0		0	0	0		0.0138543	0	0.0155779		0
				Incertae_Sedis_18		0		0	0	0		0	0	0.0155779		0.0162193
				Incertae_Sedis_22		0.0101952		0	0.0533333	0		0	0	0		0
				Incertae_Sedis_24		4.51139		0.827586	0.613333	1.36612		3.06179	0.545852	0.726971		3.13032
				Incertae_Sedis_26		0.00509762		0	0.106667	0		0.0138543	0	0.00519265		0
				Incertae_Sedis_32		0		0	0	0		0	0	0		0.00810964
				Incertae_Sedis_34		0.0254881		0	0	0.0512295		0	0.14556	0.088275		0
				Incertae_Sedis_35		0		0	0	0.0170765		0	0	0		0
				Incertae_Sedis_36		0.275271		0.91954	0.4	1.10997		0.637296	1.49199	1.67203		0.259509
				Incertae_Sedis_6		0		0	0	0		0	0	0.00519265		0
				Incertae_Sedis_8		0		0	0	0		0	0	0.00519265		0.00810964
				Incertae_Sedis_9		0		0	0	0		0	0	0		0.00810964
				Mmba_A01b		0.0101952		0	0	0		0	0	0		0
				Parasporobacterium-Sporobacterium		0.0764643		0	0	0		0	0	0		0.00810964
				Robinsoniella_Insects		0.173319		0.367816	0.853333	0.273224		0.332502	0.254731	0.223284		0.616333
				Roseburia_1		0.00509762		0	0	0		0	0	0		0
				unclassified		2.19198		3.08046	2.82667	7.20628		2.7847	3.85735	5.10437		2.7735
				uncultured_1		0.00509762		0	0.08	0.0170765		0	0.218341	0.0571191		0
				uncultured_10		0.0152929		0.045977	0	0		0.0138543	0.0727802	0.00519265		0.00810964
				uncultured_13		0.244686		0	0.213333	0.119536		0.0138543	0.181951	0.150587		0.0892061
				uncultured_23		0.0101952		0.091954	0.0533333	0		0.0415628	0	0		0.137864
				uncultured_31		0		0	0	0.0170765		0	0	0		0
				uncultured_47		0.0101952		0	0	0		0	0	0.0103853		0.0810964
				uncultured_52		0		0	0.0266667	0		0	0	0		0
				uncultured_56		0		0	0	0		0.0138543	0	0		0
				uncultured_58		0.00509762		0	0.08	0.0170765		0	0	0		0.0243289
				uncultured_64		0		0	0.0266667	0.0512295		0	0	0.0207706		0.00810964
				uncultured_65		4.51139		7.44828	3.68	3.7056		2.97866	8.04221	6.55831		2.96813
				uncultured_66		0.0713667		0	0	0		0	0.0363901	0.0259632		0.0486579
				uncultured_67		0.0560738		0.045977	1.04	0.785519		0.221668	0.545852	0.342715		0.105425
			Lachnospiraceae			12.4688		13.3333	10.48	15.0444		10.4738	16.2664	15.4689		10.6074
				Incertae_Sedis_1		0.00509762		0	0	0		0	0	0		0.00810964
				Incertae_Sedis_3		0.00509762		0	0	0		0	0	0		0
				Incertae_Sedis_5		0.0815619		0.045977	0	0.068306		0	0.0363901	0		0
				Tepidibacter		0.00509762		0	0	0		0	0	0		0
				unclassified		0.499567		0.367816	0.186667	2.06626		0.0277085	0	0		0.186522
				uncultured_1		0.0152929		0	0	0		0	0	0		0
				uncultured_2		0.0152929		0	0	0		0	0	0		0
				uncultured_3		0.0713667		0	0	0.153689		0	0	0		0
			Peptostreptococcaceae			0.698374		0.413793	0.186667	2.28825		0.0277085	0.0363901	0		0.194631
				Acetanaerobacterium		0		0	0	0		0	0.0727802	0.0207706		0
				Anaerofilum		0.00509762		0.045977	0	0		0.0277085	0	0.0155779		0.121645
				Anaerotruncus		0.861498		0.45977	0.453333	0.580601		3.29731	0.655022	0.924291		0.883951
				Butyricicoccus_pullicaecorum		0		0	0.0266667	0		0	0	0.0311559		0.0892061
				Hydrogenoanaerobacterium		0.0254881		0.091954	0.0266667	0.0853825		0	0.14556	0.0415412		0.0567675
				Incertae_Sedis_1		0.0101952		0	0.0266667	0.187842		0.0138543	0.0363901	0.0103853		0
				Incertae_Sedis_3		0.402712		0.137931	0.0533333	0.119536		0.138543	0.10917	0.181743		0.0486579
				Incertae_Sedis_4		0.305857		0.827586	0.48	0.939208		2.92325	1.05531	0.955447		0.632552
				Incertae_Sedis_5		0.0356833		0.229885	0	0.34153		0.0277085	0.473071	0.285596		0.121645
				Incertae_Sedis_6		0.0101952		0.045977	0.0533333	0.153689		0	0.0727802	0.0415412		0.0324386
				Incertae_Sedis_7		0.173319		0.137931	0.0266667	0.034153		0.540316	0.254731	0.638696		0.754197
				Incertae_Sedis_8		0		0	0	0		0	0.0727802	0.0155779		0
				Oscillibacter		0		0	0	0		0	0.0363901	0		0
				Papillibacter		0.0101952		0.045977	0.0533333	0		0.0138543	0	0.0363485		0.00810964
				Ruminococcus_1		0		0	0	0		0	1.63755	1.50587		0
				Ruminococcus_2		0.0356833		0.045977	0.72	0.153689		0.0831255	0.14556	0.192128		0.0567675
				Termite_group_aaa		0		0	0	0		0	0	0.0259632		0
				insect_guts_a		3.91497		7.12644	1.46667	2.13456		4.68274	1.63755	3.18829		4.5414
				unclassified		0.999133		2.98851	1.78667	1.0929		1.28845	5.56769	3.07924		1.63815
				uncultured_10		0		0	0	0		0	0	0.00519265		0
				uncultured_11		1.32028		1.97701	1.04	1.07582		3.04794	1.96507	1.51625		1.16779
				uncultured_12		0.147831		0.229885	0.0533333	0.102459		0.0969798	0.509461	0.955447		0.210851
				uncultured_13		0		0	0.08	0		0	0.0363901	0.0259632		0
				uncultured_2		0.00509762		0	0.0266667	0		0.0138543	0	0		0.0162193
				uncultured_24		0.0203905		0.091954	0	0.0512295		0	0.14556	0.0571191		0.00810964
				uncultured_25		0.0254881		0.091954	0.08	0.0853825		0.0277085	0.764192	0.347907		0.194631
				uncultured_26		0		0	0	0		0	0	0.00519265		0
				uncultured_27		0.00509762		0	0	0		0	0	0		0.00810964
				uncultured_28		0.0560738		0.505747	0.0266667	0.239071		0.0415628	0.473071	0.441375		0.0567675
				uncultured_29		0		0	0	0		0	0	0.00519265		0
				uncultured_30		0.0152929		0	0	0.068306		0.0415628	0.218341	0.166165		0.0162193
				uncultured_35		0.0509762		0	0.0533333	0		0.0138543	0	0		0.00810964
				uncultured_36		0.224295		1.47126	0.426667	0.273224		1.26074	1.20087	1.00737		0.535236
				uncultured_9		0.00509762		0	0	0		0	0	0.00519265		0
			Ruminococcaceae			8.66595		16.5517	6.96	7.71858		17.581	17.2853	15.7285		11.2075
				unclassified		0.316052		0.597701	0.533333	0.256148		1.26074	0.291121	0.43099		0.746087
			unclassified			0.316052		0.597701	0.533333	0.256148		1.26074	0.291121	0.43099		0.746087
		Clostridiales				26.3496		33.0575	24.2933	27.2029		31.1998	37.7729	37.6		25.9103
	Clostridia_1					26.3496		33.0575	24.2933	27.2029		31.1998	37.7729	37.6		25.9103
				Pelospora		0.0101952		0	0	0		0.0138543	0	0.0415412		0.0162193
				Syntrophomonas_3		0		0	0	0.0170765		0	0	0		0.00810964
			Syntrophomonadaceae			0.0101952		0	0	0.0170765		0.0138543	0	0.0415412		0.0243289
		Clostridiales				0.0101952		0	0	0.0170765		0.0138543	0	0.0415412		0.0243289
				unclassified		0.0203905		0.045977	0	0.136612		0.0138543	0.0363901	0.0103853		0.0486579
				uncultured_2		0.0458786		0.183908	0	0.0512295		0.0415628	0.982533	0.0207706		0.0810964
				uncultured_3		0.00509762		0.045977	0	0		0.0138543	0	0		0
				uncultured_4		0.0152929		0	0	0.034153		0	0	0		0.0243289
			Peptococcaceae_1			0.0866595		0.275862	0	0.221995		0.0692713	1.01892	0.0311559		0.154083
				Anaeroarcus-Anaeromusa		2.01866		0.275862	0.106667	0.153689		0.055417	0	0		0.0567675
				Dendrosporobacter		0.00509762		0.091954	0	0.0170765		0.0415628	0.545852	0.145394		0.0324386
				Phascolarctobacterium		0.0254881		0.045977	0.4	0.426913		2.23053	0.327511	0		0.956938
				Succinispira_mobilis		0.0152929		0	0	0		0.152397	0	0		0.0162193
				unclassified		0.0815619		0.091954	0.0533333	0		0.387919	0	0.0103853		0.145974
				uncultured_7		0.973645		2.8046	0.906667	2.42486		5.26462	2.5837	0.405026		0.340605
				uncultured_8		0.0509762		0.275862	0.08	0.153689		0.0831255	0.181951	0.0155779		0.0567675
			Veillonellaceae			3.17072		3.58621	1.54667	3.17623		8.21557	3.63901	0.576384		1.60571
				unclassified		0.0254881		0	0	0		0.0138543	0	0		0.00810964
			unclassified			0.0254881		0	0	0		0.0138543	0	0		0.00810964
		Clostridiales_1				3.28287		3.86207	1.54667	3.39822		8.2987	4.65793	0.60754		1.7679
				Gelria		0.0203905		0	0	0		0	0	0.0259632		0.00810964
			Thermoanaerobacteraceae			0.0203905		0	0	0		0	0	0.0259632		0.00810964
		Thermoanerobacterales				0.0203905		0	0	0		0	0	0.0259632		0.00810964
				unclassified		0.00509762		0	0	0		0.0277085	0	0.00519265		0
			unclassified			0.00509762		0	0	0		0.0277085	0	0.00519265		0
		unclassified				0.00509762		0	0	0		0.0277085	0	0.00519265		0
	Clostridia_2					3.31855		3.86207	1.54667	3.4153		8.34026	4.65793	0.680237		1.80034
				Erysipelothrix		0.0662691		0	0	0		0	0	0		0.00810964
				Incertae_Sedis_8		0.0866595		0	0	0		0	0	0		0.0324386
				unclassified		0.0152929		0	0.0266667	0		0	0	0		0.00810964
				uncultured_3		1.21833		0.045977	0.0266667	0.034153		0.110834	0	0		0.0324386
				uncultured_9		0.00509762		0	0	0		0	0	0		0
			Erysipelotrichaceae			1.39165		0.045977	0.0533333	0.034153		0.110834	0	0		0.0810964
		Erysipelotrichales				1.39165		0.045977	0.0533333	0.034153		0.110834	0	0		0.0810964
	Erysipelotrichi					1.39165		0.045977	0.0533333	0.034153		0.110834	0	0		0.0810964
				Acholeplasma_2		0.0662691		0	0.133333	0.648907		0.055417	0.181951	0.0467338		0.0567675
				unclassified		0		0	0	0.0170765		0	0	0		0
			Acholeplasmataceae			0.0662691		0	0.133333	0.665984		0.055417	0.181951	0.0467338		0.0567675
		Acholeplasmatales				0.0662691		0	0.133333	0.665984		0.055417	0.181951	0.0467338		0.0567675
				Anaeroplasma		0		0	0	0		0	0.0727802	0.00519265		0
			Anaeroplasmataceae			0		0	0	0		0	0.0727802	0.00519265		0
		Anaeroplasmatales				0		0	0	0		0	0.0727802	0.00519265		0
				unclassified		0		0	0	0		0	0.0363901	0		0
			Entomoplasmataceae			0		0	0	0		0	0.0363901	0		0
				Spiroplasma_2		0		0	0	0.0170765		0	0	0		0
			Spiroplasmataceae			0		0	0	0.0170765		0	0	0		0
		Entomoplasmatales				0		0	0	0.0170765		0	0.0363901	0		0
				unclassified		0.0509762		0	0	0		0.0277085	0	0		0
			unclassified			0.0509762		0	0	0		0.0277085	0	0		0
		RF9				0.0509762		0	0	0		0.0277085	0	0		0
				unclassified		0		0	0	0		0	0	0.00519265		0
			unclassified			0		0	0	0		0	0	0.00519265		0
		unclassified				0		0	0	0		0	0	0.00519265		0
	Mollicutes					0.117245		0	0.133333	0.68306		0.0831255	0.291121	0.0571191		0.0567675
				unclassified		0.00509762		0	0	0		0	0	0.0103853		0
			unclassified			0.00509762		0	0	0		0	0	0.0103853		0
		unclassified				0.00509762		0	0	0		0	0	0.0103853		0
	RF3					0.00509762		0	0	0		0	0	0.0103853		0
				unclassified		0.734057		0.367816	0.346667	0.153689		0.138543	0.14556	0.160972		0.340605
			unclassified			0.734057		0.367816	0.346667	0.153689		0.138543	0.14556	0.160972		0.340605
		unclassified				0.734057		0.367816	0.346667	0.153689		0.138543	0.14556	0.160972		0.340605
	unclassified					0.734057		0.367816	0.346667	0.153689		0.138543	0.14556	0.160972		0.340605
Firmicutes						51.7204		44	39.3867	36.9877		52.2582	47.4891	42.6109		36.2339
				unclassified		0.0560738		0.045977	0.133333	0		0.0969798	0	0.0207706		0.356824
			ASCC02			0.0560738		0.045977	0.133333	0		0.0969798	0	0.0207706		0.356824
				unclassified		0.922669		1.10345	0.293333	0.256148		2.23053	0.545852	0.846401		4.85768
			CFT112H7			0.922669		1.10345	0.293333	0.256148		2.23053	0.545852	0.846401		4.85768
				Fusobacterium_1		2.43666		0.45977	0.586667	0.170765		1.24688	0.0727802	0.472531		3.18709
				unclassified		0.00509762		0	0	0.0170765		0.0138543	0	0.0103853		0.0486579
			Fusobacteriaceae			2.44176		0.45977	0.586667	0.187842		1.26074	0.0727802	0.482916		3.23575
				Sebaldella		0.0203905		0.091954	0.0266667	0.102459		0.581879	0	0		0.527127
			Leptotrichiaceae			0.0203905		0.091954	0.0266667	0.102459		0.581879	0	0		0.527127
				unclassified		0.173319		0.091954	0.133333	0		0.124688	0	0.0155779		0.892061
			boneC3G7			0.173319		0.091954	0.133333	0		0.124688	0	0.0155779		0.892061
				unclassified		1.47831		0.827586	0.586667	0.119536		1.53782	0.14556	0.43099		5.2145
			unclassified			1.47831		0.827586	0.586667	0.119536		1.53782	0.14556	0.43099		5.2145
		Fusobacteriales				5.09252		2.62069	1.76	0.665984		5.83264	0.764192	1.79666		15.0839
	Fusobacteria					5.09252		2.62069	1.76	0.665984		5.83264	0.764192	1.79666		15.0839
Fusobacteria						5.09252		2.62069	1.76	0.665984		5.83264	0.764192	1.79666		15.0839
				unclassified		0.0152929		0.091954	0	0		0.0138543	0	0		0.0243289
			unclassified			0.0152929		0.091954	0	0		0.0138543	0	0		0.0243289
		CVer-1_termite_group				0.0152929		0.091954	0	0		0.0138543	0	0		0.0243289
				unclassified		0		0	0	0		0	0	0.00519265		0
			unclassified			0		0	0	0		0	0	0.00519265		0
		CVer-2_termite_group				0		0	0	0		0	0	0.00519265		0
				Victivallis		0.0101952		0.137931	0.186667	0.0170765		0.0138543	0.291121	0.0363485		0.0243289
			Victivallaceae			0.0101952		0.137931	0.186667	0.0170765		0.0138543	0.291121	0.0363485		0.0243289
		Victivallales				0.0101952		0.137931	0.186667	0.0170765		0.0138543	0.291121	0.0363485		0.0243289
				unclassified		0.00509762		0	0	0		0	0	0.00519265		0
			unclassified			0.00509762		0	0	0		0	0	0.00519265		0
		WCHB1-25				0.00509762		0	0	0		0	0	0.00519265		0
				unclassified		0.0101952		0.137931	0	0		0.0138543	0	0		0.00810964
			unclassified			0.0101952		0.137931	0	0		0.0138543	0	0		0.00810964
		unclassified				0.0101952		0.137931	0	0		0.0138543	0	0		0.00810964
	Lentisphaeria					0.040781		0.367816	0.186667	0.0170765		0.0415628	0.291121	0.0467338		0.0567675
Lentisphaerae						0.040781		0.367816	0.186667	0.0170765		0.0415628	0.291121	0.0467338		0.0567675
				CPla-4_termite_group		0		0.045977	0	0		0	0.0363901	0		0
				Gemmata		0.00509762		0	0	0		0	0	0		0
				Isosphaera		0		0	0	0		0.0415628	0	0		0
				Termite_planctomycete_cluster		0.0815619		0.873563	0.106667	0.239071		0.124688	0.691412	0.0155779		0.113535
				unclassified		0.0203905		0.091954	0	0.119536		0.0138543	0.10917	0.0103853		0.0162193
			Planctomycetaceae			0.10705		1.01149	0.106667	0.358607		0.180105	0.836972	0.0259632		0.129754
		Planctomycetales				0.10705		1.01149	0.106667	0.358607		0.180105	0.836972	0.0259632		0.129754
	Planctomycetacia					0.10705		1.01149	0.106667	0.358607		0.180105	0.836972	0.0259632		0.129754
				unclassified		4.61844		4.04598	1.17333	1.29781		2.67387	1.60116	2.36785		2.10851
			unclassified			4.61844		4.04598	1.17333	1.29781		2.67387	1.60116	2.36785		2.10851
		unclassified				4.61844		4.04598	1.17333	1.29781		2.67387	1.60116	2.36785		2.10851
	vadinHA49					4.61844		4.04598	1.17333	1.29781		2.67387	1.60116	2.36785		2.10851
Planctomycetes						4.72549		5.05747	1.28	1.65642		2.85398	2.43814	2.39381		2.23826
				Brevundimonas		0.00509762		0	0	0		0	0	0		0
				Caulobacter		0		0	0	0		0	0	0.00519265		0
				unclassified		0.00509762		0	0	0		0	0	0		0
				uncultured_3		0.0101952		0	0	0		0	0	0		0
			Caulobacteraceae			0.0203905		0	0	0		0	0	0.00519265		0
		Caulobacterales				0.0203905		0	0	0		0	0	0.00519265		0
				uncultured_1		0.00509762		0	0	0		0	0	0		0
			Methylocystaceae			0.00509762		0	0	0		0	0	0		0
		Rhizobiales				0.00509762		0	0	0		0	0	0		0
				Brucella		0		0	0	0		0.0138543	0	0.0155779		0
				Ochrobactrum_2		0		0.045977	0	0		0	0	0		0
				Ochrobactrum_3		0		0	0	0		0.0138543	0	0.088275		0.00810964
				Ochrobactrum_6		0.0101952		0	0	0		0.0138543	0	0		0.00810964
				unclassified		0.0101952		0	0	0		0.0138543	0	0.00519265		0
			Brucellaceae			0.0203905		0.045977	0	0		0.055417	0	0.109046		0.0162193
				Devosia_5		0.0305857		0	0	0		0	0	0		0.00810964
				Devosia_7		0		0	0.0266667	0		0	0	0		0.00810964
				Devosia_8		0.0101952		0	0	0		0	0	0		0
			Hyphomicrobiaceae			0.040781		0	0.0266667	0		0	0	0		0.0162193
				Mesorhizobium_9		0.00509762		0	0	0		0	0	0		0
				unclassified		0.0203905		0	0	0		0	0	0		0
			Phyllobacteriaceae			0.0254881		0	0	0		0	0	0		0
				group_20		0.0101952		0	0	0		0	0	0.0986603		0
				group_23		0		0	0	0		0	0	0.0207706		0
				unclassified		0		0	0	0		0	0	0.00519265		0
			Rhizobiaceae			0.0101952		0	0	0		0	0	0.124624		0
				unclassified		0.0203905		0	0	0		0	0	0.0103853		0.00810964
			unclassified			0.0203905		0	0	0		0	0	0.0103853		0.00810964
		Rhizobiales_1				0.117245		0.045977	0.0266667	0		0.055417	0	0.244054		0.0405482
				Chelatococcus_2		0		0	0	0		0	0	0		0.00810964
				uncultured_3		0		0	0	0		0	0	0.00519265		0
			Beijerinckiaceae			0		0	0	0		0	0	0.00519265		0.00810964
				Bosea		0.0203905		0	0	0		0	0	0		0.00810964
				Bradyrhizobium_12		0.0152929		0	0	0		0	0	0		0
				Bradyrhizobium_13		0.0152929		0	0	0		0	0	0		0
				Bradyrhizobium_2		0.00509762		0	0	0		0	0	0		0.00810964
				Bradyrhizobium_6		0.00509762		0	0	0		0.0138543	0	0		0
				unclassified		0.0458786		0.045977	0	0		0.0138543	0	0		0.00810964
				uncultured_3		0.0152929		0	0	0		0	0	0		0.0243289
			Bradyrhizobiaceae			0.122343		0.045977	0	0		0.0277085	0	0		0.0486579
				unclassified		0.382321		0	0.0266667	0.0512295		0.0138543	0.0363901	0.0519265		0.0973157
			unclassified			0.382321		0	0.0266667	0.0512295		0.0138543	0.0363901	0.0519265		0.0973157
		Rhizobiales_2				0.504664		0.045977	0.0266667	0.0512295		0.0415628	0.0363901	0.0571191		0.154083
				Hyphomicrobium_2		0.0101952		0	0	0		0.0138543	0	0		0.0162193
			Hyphomicrobiaceae			0.0101952		0	0	0		0.0138543	0	0		0.0162193
		Rhizobiales_3				0.0101952		0	0	0		0.0138543	0	0		0.0162193
				Paracoccus_1		0		0	0	0		0.0138543	0	0		0
				unclassified		0		0	0	0		0.0277085	0	0		0
			Rhodobacteraceae_1			0		0	0	0		0.0415628	0	0		0
		Rhodobacterales				0		0	0	0		0.0415628	0	0		0
				Acetobacter		0		0	0	0.068306		0	0	0.0103853		0
				Acidicaldus		0		0	0	0		0	0	0.00519265		0
				Acidocella		0		0	0	0		0	0	0.00519265		0
				uncultured_2		0		0	0	0		0	0	0.00519265		0
			Acetobacteraceae			0		0	0	0.068306		0	0	0.0259632		0
				Marispirillum_indicum		0		0	0	0		0	0	0.0103853		0
				Thalassospira		0.2141		0.505747	0.586667	0.204918		0.207814	0.618632	0.446568		0.129754
				unclassified		0.00509762		0.045977	0.24	0		0.0138543	0	0.0207706		0.0243289
				uncultured_2		0		0	0.133333	0.0170765		0	0	0		0
			Rhodospirillaceae			0.219198		0.551724	0.96	0.221995		0.221668	0.618632	0.477724		0.154083
				unclassified		0		0	0	0.0170765		0	0	0.00519265		0
			unclassified			0		0	0	0.0170765		0	0	0.00519265		0
		Rhodospirillales_1				0.219198		0.551724	0.96	0.307377		0.221668	0.618632	0.508879		0.154083
				Wolbachia		0		0	0.0266667	0		0	0	0		0
			Anaplasmataceae			0		0	0.0266667	0		0	0	0		0
				Candidatus_Hepatincola		0.0152929		0	0.0266667	0		0	0	0		0
			Candidatus_Hepatincola			0.0152929		0	0.0266667	0		0	0	0		0
		Rickettsiales				0.0152929		0	0.0533333	0		0	0	0		0
				Sphingobium_1		0		0	0	0		0	0	0		0.00810964
				Sphingomonas_3		0.0101952		0	0	0		0	0	0.0363485		0
				Sphingopyxis_1		0.00509762		0	0	0		0	0	0		0
				unclassified		0		0	0	0		0	0	0.00519265		0
			Sphingomonadaceae			0.0152929		0	0	0		0	0	0.0415412		0.00810964
		Sphingomonadales				0.0152929		0	0	0		0	0	0.0415412		0.00810964
				unclassified		0.112148		0.275862	0.24	0.239071		0.180105	0.436681	0.218091		0.0810964
			unclassified			0.112148		0.275862	0.24	0.239071		0.180105	0.436681	0.218091		0.0810964
		unclassified				0.112148		0.275862	0.24	0.239071		0.180105	0.436681	0.218091		0.0810964
	Alphaproteobacteria					1.01952		0.91954	1.30667	0.597678		0.55417	1.0917	1.07488		0.45414
				Achromobacter_2		0.00509762		0	0	0		0	0	0.00519265		0.0162193
				unclassified		0		0	0	0		0	0	0		0.00810964
			Alcaligenaceae_1			0.00509762		0	0	0		0	0	0.00519265		0.0243289
				Burkholderia_1		0		0	0	0		0	0.0363901	0.0155779		0
				unclassified		0		0	0	0		0	0	0.00519265		0
			Burkholderiaceae_1			0		0	0	0		0	0.0363901	0.0207706		0
				Ralstonia		0		0	0	0		0	0	0.0207706		0
			Burkholderiaceae_2			0		0	0	0		0	0	0.0207706		0
				Comamonas_2		0.453688		0.045977	0	0		0.0138543	0	0.0363485		0
				Delftia		0.0968548		0	0.0533333	0		0	0	0.00519265		0.0324386
				Pelomonas		0.0101952		0	0	0		0	0	0.00519265		0
				unclassified		0.0662691		0.045977	0	0		0	0	0.00519265		0.0162193
				uncultured_20		0		0	0	0		0	0	0.00519265		0
				uncultured_25		2.88015		0.229885	0.106667	0.068306		0.318648	0	0.0103853		0.105425
			Comamonadaceae			3.50716		0.321839	0.16	0.068306		0.332502	0	0.0675044		0.154083
				Undibacterium		0.112148		0.413793	0	0.0170765		0.332502	0.181951	0.17655		0.210851
				unclassified		0.0254881		0	0.0266667	0.0170765		0	0	0.0207706		0.0405482
				uncultured_9		0		0	0	0		0	0	0.00519265		0
			Oxalobacteraceae			0.137636		0.413793	0.0266667	0.034153		0.332502	0.181951	0.202513		0.251399
				unclassified		0.0152929		0	0	0		0	0	0		0.0162193
			unclassified			0.0152929		0	0	0		0	0	0		0.0162193
		Burkholderiales				3.66519		0.735632	0.186667	0.102459		0.665004	0.218341	0.316751		0.44603
				Aquitalea		0		0	0	0		0	0	0.0103853		0
			Neisseriaceae_1			0		0	0	0		0	0	0.0103853		0
		Neisseriales				0		0	0	0		0	0	0.0103853		0
				Nitrosomonas		0.555641		0	0	0		0.055417	0	0		0.00810964
			Nitrosomonadaceae			0.555641		0	0	0		0.055417	0	0		0.00810964
				unclassified		0.0101952		0	0	0		0	0	0		0
			unclassified			0.0101952		0	0	0		0	0	0		0
		Nitrosomonadales				0.565836		0	0	0		0.055417	0	0		0.00810964
				unclassified		0		0	0	0.0170765		0	0	0		0
			Rhodocyclaceae_1			0		0	0	0.0170765		0	0	0		0
				Azoarcus_2		0.00509762		0	0	0.170765		0	0	0		0
				unclassified		0.00509762		0	0	0.034153		0	0	0.00519265		0.00810964
			Rhodocyclaceae_2			0.0101952		0	0	0.204918		0	0	0.00519265		0.00810964
				unclassified		0		0.045977	0	0		0	0	0		0
			Rhodocyclaceae_3			0		0.045977	0	0		0	0	0		0
				unclassified		0.0101952		0.045977	0	0.0512295		0.0277085	0	0.00519265		0.0162193
			unclassified			0.0101952		0.045977	0	0.0512295		0.0277085	0	0.00519265		0.0162193
		Rhodocyclales				0.0203905		0.091954	0	0.273224		0.0277085	0	0.0103853		0.0243289
				unclassified		0.209002		0	0	0.0512295		0.0277085	0.0363901	0.0207706		0.0243289
			unclassified			0.209002		0	0	0.0512295		0.0277085	0.0363901	0.0207706		0.0243289
		unclassified				0.209002		0	0	0.0512295		0.0277085	0.0363901	0.0207706		0.0243289
	Betaproteobacteria					4.46042		0.827586	0.186667	0.426913		0.775838	0.254731	0.358293		0.502798
				Bacteriovorax_2		0.0101952		0.137931	0.0533333	0.068306		0.0277085	0.10917	0.0155779		0.0162193
				Peredibacter		0.00509762		0.045977	0	0.0170765		0	0	0		0
				unclassified		0.0101952		0.413793	0.0533333	0.102459		0.055417	0.14556	0.00519265		0.0243289
			Bacteriovoraceae			0.0254881		0.597701	0.106667	0.187842		0.0831255	0.254731	0.0207706		0.0405482
		Bdellovibrionales				0.0254881		0.597701	0.106667	0.187842		0.0831255	0.254731	0.0207706		0.0405482
				Desulfarculus		0.0254881		0.091954	0	0.068306		0.055417	0.0363901	0.0415412		0.0324386
			Desulfarculaceae			0.0254881		0.091954	0	0.068306		0.055417	0.0363901	0.0415412		0.0324386
		Desulfarculales				0.0254881		0.091954	0	0.068306		0.055417	0.0363901	0.0415412		0.0324386
				Desulfatiferula		0.219198		0.827586	0.08	0.375683		0.221668	0.14556	0.332329		0.178412
				Desulfobotulus		0		0	0.0266667	0.0170765		0	0.218341	0.311559		0.00810964
				Desulfosarcina		0		0.045977	0	0		0	0	0		0
				unclassified		0.0356833		0.137931	0.0533333	0.034153		0.221668	0.218341	0.327137		0.0243289
				uncultured_4		0		0	0	0		0	0	0.00519265		0
			Desulfobacteraceae			0.254881		1.01149	0.16	0.426913		0.443336	0.582242	0.976218		0.210851
				Desulfobulbus		0.040781		0.137931	0.0266667	0.102459		0.055417	0.400291	0.332329		0.0243289
			Desulfobulbaceae			0.040781		0.137931	0.0266667	0.102459		0.055417	0.400291	0.332329		0.0243289
				unclassified		0		0	0	0		0	0	0.00519265		0
			unclassified			0		0	0	0		0	0	0.00519265		0
		Desulfobacterales				0.295662		1.14943	0.186667	0.529372		0.498753	0.982533	1.31374		0.23518
				Desulfovibrio_2		0.0203905		0	0	0.034153		0.0138543	0	0.00519265		0
				Desulfovibrio_3		6.96335		6.11494	4.56	7.7015		5.55556	4.43959	6.85429		3.01679
				Desulfovibrio_4		0.0713667		0.505747	0.106667	0.034153		0.221668	0.14556	0.197321		0.121645
				unclassified		0.0458786		0	0.08	0.239071		0.0415628	0.14556	0.119431		0.0162193
			Desulfovibrionaceae			7.10098		6.62069	4.74667	8.00888		5.83264	4.73071	7.17624		3.15465
				unclassified		0.0305857		0.091954	0.08	0.0170765		0.0277085	0	0.0155779		0.0243289
			unclassified			0.0305857		0.091954	0.08	0.0170765		0.0277085	0	0.0155779		0.0243289
		Desulfovibrionales				7.13157		6.71264	4.82667	8.02596		5.86035	4.73071	7.19182		3.17898
				unclassified		4.41454		1.24138	0.373333	0.922131		1.57938	2.11063	1.74473		0.600114
			unclassified			4.41454		1.24138	0.373333	0.922131		1.57938	2.11063	1.74473		0.600114
		Rs-K70_termite_group				4.41454		1.24138	0.373333	0.922131		1.57938	2.11063	1.74473		0.600114
				unclassified		0.040781		0	0.0533333	0		0.0277085	0.14556	0.0986603		0.0405482
			unclassified			0.040781		0	0.0533333	0		0.0277085	0.14556	0.0986603		0.0405482
		unclassified				0.040781		0	0.0533333	0		0.0277085	0.14556	0.0986603		0.0405482
	Deltaproteobacteria					11.9335		9.7931	5.54667	9.73361		8.10474	8.26055	10.4113		4.12781
				Sulfurospirillum		0.0101952		0	0	0		0	0	0.00519265		0
			Campylobacteraceae			0.0101952		0	0	0		0	0	0.00519265		0
		Campylobacterales				0.0101952		0	0	0		0	0	0.00519265		0
	Epsilonproteobacteria					0.0101952		0	0	0		0	0	0.00519265		0
				Dyella_japonica		0		0	0	0		0	0	0.00519265		0
				Pseudomonas_cissicola		0.00509762		0	0	0		0	0	0.00519265		0
				Stenotrophomonas		0.423102		0.183908	0.0266667	0.0170765		0.0138543	0.0363901	0.311559		0.00810964
				unclassified		0.040781		0	0	0		0	0	0.0207706		0.00810964
			Xanthomonadaceae			0.468981		0.183908	0.0266667	0.0170765		0.0138543	0.0363901	0.342715		0.0162193
		Xanthomonadales				0.468981		0.183908	0.0266667	0.0170765		0.0138543	0.0363901	0.342715		0.0162193
	Gammaproteobacteria					0.468981		0.183908	0.0266667	0.0170765		0.0138543	0.0363901	0.342715		0.0162193
				unclassified		0.0101952		0	0	0		0	0	0		0.0324386
			unclassified			0.0101952		0	0	0		0	0	0		0.0324386
		B38				0.0101952		0	0	0		0	0	0		0.0324386
				Enteric_Bacteria_cluster		0.0968548		1.10345	0.64	0.802596		0.0969798	0.10917	0.462146		0.713649
				Leminorella		0.0815619		0.873563	0.106667	0.136612		0.0969798	0	0.0207706		0.162193
				Pragia		0		0	0	0		0	0.0363901	0		0
				unclassified		0.188612		0.551724	0.426667	0.39276		0.221668	0.181951	0.088275		0.340605
			Enterobacteriaceae			0.367029		2.52874	1.17333	1.33197		0.415628	0.327511	0.571191		1.21645
				Moellerella_wisconsensis		0		0	0	0		0	0	0		0.00810964
				Xenorhabdus_nematophila		0		0	0	0		0	0	0.0103853		0
				unclassified		0		0.045977	0.0533333	0		0	0.0363901	0.0259632		0.113535
			Enterobacteriaceae_1			0		0.045977	0.0533333	0		0	0.0363901	0.0363485		0.121645
				unclassified		0.0866595		0.137931	0.16	0.204918		0.0831255	0.218341	0.109046		0.275728
			unclassified			0.0866595		0.137931	0.16	0.204918		0.0831255	0.218341	0.109046		0.275728
		Enterobacteriales				0.453688		2.71264	1.38667	1.53689		0.498753	0.582242	0.716585		1.61382
				Acinetobacter		0.356833		0.413793	0	0		0.138543	0	0.0259632		0.0648771
				unclassified		0.00509762		0	0	0		0	0	0		0
			Moraxellaceae			0.361931		0.413793	0	0		0.138543	0	0.0259632		0.0648771
				Pseudomonas_1		0.00509762		0	0	0		0	0	0		0
				Pseudomonas_13		0		0	0	0		0	0	0.00519265		0
				Pseudomonas_42		0.0203905		0	0.08	0.478142		0.0138543	0	0		0.00810964
				Pseudomonas_5		0		0	0	0		0	0	0.00519265		0
				unclassified		0.0458786		0.045977	0.0266667	0.153689		0.0415628	0	0.00519265		0.0324386
			Pseudomonadaceae			0.0713667		0.045977	0.106667	0.631831		0.055417	0	0.0155779		0.0405482
		Pseudomonadales				0.433298		0.45977	0.106667	0.631831		0.19396	0	0.0415412		0.105425
				unclassified		0.00509762		0.045977	0.0266667	0		0.0138543	0.0363901	0.0155779		0.178412
			unclassified			0.00509762		0.045977	0.0266667	0		0.0138543	0.0363901	0.0155779		0.178412
		unclassified				0.00509762		0.045977	0.0266667	0		0.0138543	0.0363901	0.0155779		0.178412
	Gammaproteobacteria_1					0.902279		3.21839	1.52	2.16872		0.706567	0.618632	0.773704		1.93009
				Coxiella		0		0	0	0.0170765		0	0	0		0
			Coxiellaceae			0		0	0	0.0170765		0	0	0		0
		Legionellales				0		0	0	0.0170765		0	0	0		0
				Nevskia		0.0254881		0	0	0		0.0138543	0	0		0
				uncultured_6		0.0101952		0	0	0		0	0	0.00519265		0.00810964
			Sinobacteraceae			0.0356833		0	0	0		0.0138543	0	0.00519265		0.00810964
		Xanthomonadales				0.0356833		0	0	0		0.0138543	0	0.00519265		0.00810964
	Gammaproteobacteria_2					0.0356833		0	0	0.0170765		0.0138543	0	0.00519265		0.00810964
				unclassified		0.0560738		0	0.16	0.068306		0.0692713	0	0.119431		0.0973157
			unclassified			0.0560738		0	0.16	0.068306		0.0692713	0	0.119431		0.0973157
		unclassified				0.0560738		0	0.16	0.068306		0.0692713	0	0.119431		0.0973157
	unclassified					0.0560738		0	0.16	0.068306		0.0692713	0	0.119431		0.0973157
Proteobacteria						18.8867		14.9425	8.74667	13.0294		10.2383	10.262	13.0907		7.13649
				Lower_Termite_Cluster_II		0		0	0	0.034153		0	0	0		0
				Spirochaeta_1		0.0203905		0.045977	0.08	0.443989		0.0277085	0.14556	0.135009		0.00810964
				Spirochaeta_2		0.0101952		0.229885	0	0.068306		0.0277085	0.10917	0.135009		0
				Treponema_1a		0		0	0	0.0170765		0	0	0		0
				unclassified		0.0152929		0.045977	0.213333	0.802596		0	0.10917	0.109046		0.0243289
			Spirochaetaceae			0.0458786		0.321839	0.293333	1.36612		0.055417	0.363901	0.379063		0.0324386
		Spirochaetales				0.0458786		0.321839	0.293333	1.36612		0.055417	0.363901	0.379063		0.0324386
	Spirochaetes					0.0458786		0.321839	0.293333	1.36612		0.055417	0.363901	0.379063		0.0324386
Spirochaetes						0.0458786		0.321839	0.293333	1.36612		0.055417	0.363901	0.379063		0.0324386
				Candidatus_Tammella		0		0.045977	0	0		0	0	0		0
				Jonquetella		0		0	0	0.0170765		0	0	0		0
				Synergistes_jonesii		0		0	0.0266667	0		0	0	0		0.0648771
				unclassified		0.122343		0.091954	0.24	0.239071		0.152397	0.363901	0.109046		5.06042
				uncultured_1		0.0101952		0	0.0266667	0.0170765		0.0415628	0	0		0.551456
				uncultured_2		0		0	0	0.0170765		0	0	0.00519265		0.113535
				uncultured_4		0		0	0	0		0	0	0		0.00810964
				uncultured_6		3.06367		1.05747	0.48	0.529372		0.235522	0	0.0259632		0.405482
			Synergistaceae			3.19621		1.1954	0.773333	0.819672		0.429482	0.363901	0.140201		6.20388
		Synergistales				3.19621		1.1954	0.773333	0.819672		0.429482	0.363901	0.140201		6.20388
	Synergistia					3.19621		1.1954	0.773333	0.819672		0.429482	0.363901	0.140201		6.20388
Synergistetes						3.19621		1.1954	0.773333	0.819672		0.429482	0.363901	0.140201		6.20388
				unclassified		0		0	0	0		0	0	0.00519265		0
			unclassified			0		0	0	0		0	0	0.00519265		0
		Termite_group_A				0		0	0	0		0	0	0.00519265		0
	Acidimethylosilex					0		0	0	0		0	0	0.00519265		0
				Opitutus		0.0152929		0.045977	0.266667	0.0170765		0	0.0727802	0.00519265		0.00810964
			Opitutaceae			0.0152929		0.045977	0.266667	0.0170765		0	0.0727802	0.00519265		0.00810964
		Opitutales				0.0152929		0.045977	0.266667	0.0170765		0	0.0727802	0.00519265		0.00810964
				Cerasicoccus		0		0	0.0266667	0		0	0	0.0103853		0
			Puniceicoccaceae			0		0	0.0266667	0		0	0	0.0103853		0
		Puniceicoccales				0		0	0.0266667	0		0	0	0.0103853		0
				unclassified		0		0	0	0		0	0	0.00519265		0
			unclassified			0		0	0	0		0	0	0.00519265		0
		unclassified				0		0	0	0		0	0	0.00519265		0
				unclassified		0		0	0	0		0	0	0.00519265		0
			unclassified			0		0	0	0		0	0	0.00519265		0
		vadinHA64				0		0	0	0		0	0	0.00519265		0
	Opitutae					0.0152929		0.045977	0.293333	0.0170765		0	0.0727802	0.0259632		0.00810964
				unclassified		0		0	0.0266667	0		0.0138543	0	0		0
			unclassified			0		0	0.0266667	0		0.0138543	0	0		0
		FukuN18_freshwater_group				0		0	0.0266667	0		0.0138543	0	0		0
	Spartobacteria					0		0	0.0266667	0		0.0138543	0	0		0
				Akkermansia		0.259979		0.229885	3.04	0.426913		0.595733	0.473071	0.212899		1.84089
				unclassified		0		0	0.08	0.0170765		0	0	0.0103853		0.0486579
			Verrucomicrobiaceae			0.259979		0.229885	3.12	0.443989		0.595733	0.473071	0.223284		1.88955
				unclassified		0.122343		1.01149	1.81333	0.495219		0.180105	2.72926	0.675044		0.746087
			unclassified			0.122343		1.01149	1.81333	0.495219		0.180105	2.72926	0.675044		0.746087
		Verrucomicrobiales				0.382321		1.24138	4.93333	0.939208		0.775838	3.20233	0.898328		2.63563
	Verrucomicrobiae					0.382321		1.24138	4.93333	0.939208		0.775838	3.20233	0.898328		2.63563
				unclassified		0.0611714		0.137931	0.426667	0.136612		0.0277085	0.181951	0.088275		0.348715
			unclassified			0.0611714		0.137931	0.426667	0.136612		0.0277085	0.181951	0.088275		0.348715
		unclassified				0.0611714		0.137931	0.426667	0.136612		0.0277085	0.181951	0.088275		0.348715
	unclassified					0.0611714		0.137931	0.426667	0.136612		0.0277085	0.181951	0.088275		0.348715
Verrucomicrobia						0.458786		1.42529	5.68	1.0929		0.817401	3.45706	1.01776		2.99246
Total						100		100	100	100		100	100	100		100
															Change sensitivity of heat map	0	%
															for relative abundance:	1	%
															>	10	%

## Sheet: Table S1b (original data)
Table S1b. Relative read abundance in the pyrotag libraries of the bacterial microbiota in the hindgut of Shelfordella lateralis fed with different diets: soy, chicken feed (CF), bran-cellulose (BC), bran. Classification results can be displayed for different taxonomic levels (2, phylum; 3, class; 4, order; 5, family; 6, genus). This is the original data including Blattabacterium reads (the corre…
To expand/collapse the taxonomic level of individual lineages, click [+] or [–] on the left.
						Relative abundance (%)
					Sample	Soy		CF1	CF2	CF3		BC1	BC2	BC3		Bran
Phylum	Class	Order	Family	Genus	Reads	19621		1689	2963	3246		5782	2393	17199		12345
				Acidobacterium		0		0	0	0		0	0.0289771	0.0225347		0
				Candidatus_Chloroacidobacterium		0		0	0	0		0.0133032	0	0		0
				Edaphobacter		0		0	0	0		0	0.0289771	0.00450694		0
			Acidobacteriaceae			0		0	0	0		0.0133032	0.0579542	0.0270416		0
		Acidobacteriales				0		0	0	0		0.0133032	0.0579542	0.0270416		0
	Acidobacteria					0		0	0	0		0.0133032	0.0579542	0.0270416		0
Acidobacteria						0		0	0	0		0.0133032	0.0579542	0.0270416		0
				Salana		0.00496549		0	0	0		0	0	0		0
				unclassified		0		0	0	0		0	0	0		0.00791703
			Beutenbergiaceae			0.00496549		0	0	0		0	0	0		0.00791703
				Brevibacterium		0.238344		0.528402	1.4218	0		0.345883	0.144886	0.0405625		2.04259
			Brevibacteriaceae			0.238344		0.528402	1.4218	0		0.345883	0.144886	0.0405625		2.04259
				Brachybacterium		0.0645514		0.308234	0.548765	0		0.0798191	0.0869313	0.0405625		0.118755
			Dermabacteraceae			0.0645514		0.308234	0.548765	0		0.0798191	0.0869313	0.0405625		0.118755
				Curtobacterium		0		0	0	0		0	0.0289771	0		0
				Leucobacter		0.129103		0.0440335	0.0498878	0		0.0399095	0	0		0
				Microbacterium		0.00496549		0	0	0		0	0	0		0
				unclassified		0.00993098		0	0	0		0.0133032	0.0289771	0.00450694		0.00791703
			Microbacteriaceae			0.143999		0.0440335	0.0498878	0		0.0532127	0.0579542	0.00450694		0.00791703
				Arthrobacter_17		0.0943443		0	0	0		0	0	0		0.0158341
				Kocuria_2		0.00993098		0	0.0249439	0		0.0133032	0	0		0
				Nesterenkonia		0		0	0.0249439	0		0	0	0		0.00791703
				unclassified		0.00496549		0	0.0997755	0.0161603		0.0133032	0	0		0.00791703
			Micrococcaceae			0.109241		0	0.149663	0.0161603		0.0266064	0	0		0.0316681
				Nocardioides		0		0	0	0		0	0.0289771	0		0
			Nocardioidaceae			0		0	0	0		0	0.0289771	0		0
				Cellulosimicrobium_		0.00496549		0	0	0		0.0399095	0	0		0
			Promicromonospiraceae			0.00496549		0	0	0		0.0399095	0	0		0
				Isoptericola_2		0		0	0	0		0.0399095	0.289771	0		0.00791703
				Xylanimonas_		0		0	0	0		0.0133032	0	0		0
				unclassified		0		0	0	0		0	0.0579542	0		0
			Promicromonosporaceae			0		0	0	0		0.0532127	0.347725	0		0.00791703
				unclassified		0.019862		0	0.0997755	0.113122		0.0399095	0.0289771	0.0315486		0.0712533
			unclassified			0.019862		0	0.0997755	0.113122		0.0399095	0.0289771	0.0315486		0.0712533
		Actinomycetales				0.585928		0.880669	2.26989	0.129282		0.638553	0.695451	0.11718		2.28802
				Streptomyces_4		0.00496549		0	0.124719	0		0	0	0		0.0554192
				Streptomyces_8		0		0	0	0		0	0	0		0.00791703
				Streptomyces_cuspidosporus		0		0	0	0		0	0	0		0.00791703
				unclassified		0.0297929		0.0440335	0.0249439	0		0.0399095	0	0		0.205843
			Streptomycetaceae			0.0347584		0.0440335	0.149663	0		0.0399095	0	0		0.277096
		Actinomycetales_1				0.0347584		0.0440335	0.149663	0		0.0399095	0	0		0.277096
				Corynebacterium_1		0.19862		0.440335	1.87079	0.113122		0.239457	0.0579542	0.0180278		0.205843
				Corynebacterium_7		0.00496549		0	0	0		0.0133032	0	0		0.00791703
				Corynebacterium_spheniscorum		0.00993098		0	0.0997755	0		0	0	0		0.0158341
				unclassified		0.0844133		0.0440335	0.299327	0.0323206		0.0532127	0.0289771	0.00450694		0.126672
				uncultured_1		0		0	0	0		0	0	0.00450694		0
			Corynebacteriaceae			0.297929		0.484368	2.26989	0.145443		0.305973	0.0869313	0.0270416		0.356266
				unclassified		0		0	0	0		0	0	0		0.00791703
			Millisia_brevis			0		0	0	0		0	0	0		0.00791703
				unclassified		0		0	0	0		0	0	0		0.00791703
			Nocardiaceae			0		0	0	0		0	0	0		0.00791703
				Gordonia		0.00496549		0	0	0		0.0133032	0	0		0.00791703
			Nocardiaceae_1			0.00496549		0	0	0		0.0133032	0	0		0.00791703
				Tsukamurella		0		0	0	0		0.0399095	0	0		0
			Tsukamurellaceae			0		0	0	0		0.0399095	0	0		0
				unclassified		0		0	0.0249439	0		0	0	0		0.0158341
			unclassified			0		0	0.0249439	0		0	0	0		0.0158341
		Actinomycetales_2				0.302895		0.484368	2.29484	0.145443		0.359186	0.0869313	0.0270416		0.395851
				Nocardiopsis_1		0.00496549		0	0.399102	0.0161603		0.0266064	0	0		0.00791703
				unclassified		0		0	0.0498878	0		0	0	0		0
			Nocardiopsaceae			0.00496549		0	0.44899	0.0161603		0.0266064	0	0		0.00791703
		Actinomycetales_4				0.00496549		0	0.44899	0.0161603		0.0266064	0	0		0.00791703
				unclassified		0.0993098		0.0880669	0.0249439	0		0.0266064	0.0289771	0.0315486		0.0633362
				uncultured_10		0.829237		0.264201	0.0498878	0.0808016		0.412399	0.115908	0.0901388		0.229594
				uncultured_8		0		0	0	0		0	0	0		0.00791703
			Coriobacteriaceae			0.928547		0.352268	0.0748316	0.0808016		0.439005	0.144886	0.121687		0.300847
		Coriobacteriales				0.928547		0.352268	0.0748316	0.0808016		0.439005	0.144886	0.121687		0.300847
				Patulibacter		0		0	0	0		0	0	0		0.00791703
			Patulibacteraceae			0		0	0	0		0	0	0		0.00791703
				unclassified		0		0	0	0		0	0	0		0.00791703
			unclassified			0		0	0	0		0	0	0		0.00791703
		Solirubrobacterales				0		0	0	0		0	0	0		0.0158341
				unclassified		0		0.0440335	0.0498878	0		0	0	0		0.0870873
			unclassified			0		0.0440335	0.0498878	0		0	0	0		0.0870873
		unclassified				0		0.0440335	0.0498878	0		0	0	0		0.0870873
	Actinobacteria					1.85709		1.80537	5.2881	0.371687		1.50326	0.927267	0.26591		3.37265
Actinobacteria						1.85709		1.80537	5.2881	0.371687		1.50326	0.927267	0.26591		3.37265
				Bacteroides		0.342619		1.71731	4.51484	1.85844		2.39457	0.318748	1.52785		1.1638
			Bacteroidaceae			0.342619		1.71731	4.51484	1.85844		2.39457	0.318748	1.52785		1.1638
				unclassified		0.00496549		0.0440335	0	0		0.0399095	0.40568	0.599423		0.0237511
			COB_P4-1_termite_group			0.00496549		0.0440335	0	0		0.0399095	0.40568	0.599423		0.0237511
				3M1PL1-52_termite_group		0		0	0	0		0	0	0.00450694		0
				Wood_feeding_roaches		0		0	0	0		0	0.0289771	0.00450694		0
			Insect_Cluster_I			0		0	0	0		0	0.0289771	0.00901388		0
				unclassified		0		0	0	0		0	0.0289771	0.00901388		0
			Insect_cluster_a			0		0	0	0		0	0.0289771	0.00901388		0
				unclassified		0		0	0	0		0	0	0.0180278		0
				uncultured_a		0.0148965		0.0440335	0.0249439	0		0.0133032	0.0579542	0.0225347		0
				uncultured_c		0		0	0	0.0808016		0.0133032	0.811359	1.90644		0.00791703
			M2PB4-65_termite_group			0.0148965		0.0440335	0.0249439	0.0808016		0.0266064	0.869313	1.947		0.00791703
				Alkaliflexus		0.00496549		0	0	0.0969619		0.0133032	0.173863	0.00450694		0.00791703
				uncultured_1		0.019862		0.220167	0.0748316	1.0989		0.0532127	0	0.00450694		0.0395851
			Marinilabiaceae			0.0248274		0.220167	0.0748316	1.19586		0.0665159	0.173863	0.00901388		0.0475022
				Paludibacter		0.183723		0.572435	0.77326	1.38979		0.25276	0.666473	1.48278		0.760035
				unclassified		0		0	0	0		0	0	0.00901388		0
			Porphyromonadaceae			0.183723		0.572435	0.77326	1.38979		0.25276	0.666473	1.4918		0.760035
				Candidatus_Symbiothrix		0.91365		0.352268	1.57146	4.86425		0.452308	0.347725	2.06418		1.4409
				Dysgonomonas		3.61984		7.88199	9.00474	2.74725		6.2658	2.11533	6.19704		3.53891
				Parabacteroides		0.302895		0.836636	1.54652	3.16742		0.771584	0.695451	1.95601		0.58586
				Tannerella		0.0297929		0.308234	0.0997755	0.323206		0.146335	0.20284	0.211826		0.166258
				unclassified		0.0446894		0.176134	0.0498878	0.0808016		0.0798191	0.0869313	0.234361		0.110838
			Porphyromonadaceae_1			4.91087		9.55526	12.2724	11.1829		7.71584	3.44828	10.6634		5.84277
				Odoribacter		0.0347584		0.308234	0.823148	3.50679		0.133032	0.0579542	0.0135208		0.0633362
				Shelfordella_cluster_a		0.362481		0.220167	0.0249439	0.339367		0.0665159	0.463634	1.09519		0.102921
			Porphyromonadaceae_3			0.397239		0.528402	0.848092	3.84615		0.199548	0.521588	1.10871		0.166258
				unclassified		0		0.0440335	0	0		0	0	0		0
			Prevotellaceae			0		0.0440335	0	0		0	0	0		0
				Alistipes		3.03391		5.59225	9.17935	12.2657		6.61168	9.53347	7.21111		8.05162
				BCf9-17_termite_group		0.00993098		0	0.0498878	0		0.0133032	0	0		0.0158341
				M2PB4-61_termite_group		0		0	0.0498878	0.0969619		0	0	0.00901388		0.0158341
				P1_32_Panesthia		0.834202		0.924703	0.748316	0.274725		0.718372	0.231817	0.148729		1.4409
				RC9_gut_group		0		0	0	0.0484809		0	0	0		0
				Rikenella_3		0.00496549		0	0	0		0	0	0.00450694		0
				Rs-D38_termite_group		0.168827		0.176134	0.149663	0.210084		0.25276	0.260794	0.283937		0.356266
				gut_cluster_c		1.00303		1.23294	0.823148	0.953458		0.917919	0.956245	1.31603		0.42752
				unclassified		0.223447		0.792602	0.598653	0.565611		0.372489	0.144886	0.288444		0.704616
			Rikenellaceae			5.27832		8.71863	11.5989	14.415		8.88652	11.1272	9.26176		11.0126
				higher_termites_a		0		0	0	0		0.0133032	0	0.00901388		0
				unclassified		0.00993098		0.0440335	0	0.0323206		0.0133032	0.0289771	0.0180278		0.00791703
			Rs-E47_termite_group			0.00993098		0.0440335	0	0.0323206		0.0266064	0.0289771	0.0270416		0.00791703
				unclassified		0.40717		1.62924	1.37191	0.872657		0.651856	0.318748	0.851812		1.55174
			unclassified			0.40717		1.62924	1.37191	0.872657		0.651856	0.318748	0.851812		1.55174
				unclassified		0.019862		0	0.0748316	0.597931		0.0133032	0	0.0405625		0.00791703
			uncultured_bacterium_Cylindroiulus_2			0.019862		0	0.0748316	0.597931		0.0133032	0	0.0405625		0.00791703
				unclassified		0.0397239		0.1321	0.0498878	0.53329		0.0798191	0.0579542	0.108167		0.0237511
			vadinHA21			0.0397239		0.1321	0.0498878	0.53329		0.0798191	0.0579542	0.108167		0.0237511
		Bacteroidales				11.6341		23.2497	31.6039	36.0052		20.3539	17.9948	27.6546		20.6159
	Bacteroidia					11.6341		23.2497	31.6039	36.0052		20.3539	17.9948	27.6546		20.6159
				Blattabacterium		2.59199		4.22721	6.46046	5.36522		3.97765	20.3709	13.2053		2.37511
			Blattabacteriaceae			2.59199		4.22721	6.46046	5.36522		3.97765	20.3709	13.2053		2.37511
				Flavobacterium_1		0.00496549		0	0.0249439	0		0	0	0		0.00791703
			Flavobacteriaceae_1			0.00496549		0	0.0249439	0		0	0	0		0.00791703
				Chryseobacterium_1		0.15393		0	0	0		0	0	0.112674		0
				Chryseobacterium_12		0.00496549		0	0	0		0	0	0		0
				Chryseobacterium_6		0		0	0	0		0	0	0.00450694		0
				Chryseobacterium_molle		0.00496549		0	0	0		0	0	0		0
				Elizabethkingia		0.00993098		0	0	0		0.0133032	0	0		0
				unclassified		0.0893788		0	0	0		0	0.0289771	0.0495763		0.0237511
				uncultured_3		0.00496549		0.0440335	0	0		0	0	0.0135208		0
			Flavobacteriaceae_2			0.268136		0.0440335	0	0		0.0133032	0.0289771	0.180278		0.0237511
				unclassified		0.019862		0	0.0498878	0.0161603		0.0266064	0.0579542	0.0225347		0.00791703
			unclassified			0.019862		0	0.0498878	0.0161603		0.0266064	0.0579542	0.0225347		0.00791703
		Flavobacteriales				2.88495		4.27125	6.5353	5.38138		4.01756	20.4578	13.4081		2.41469
	Flavobacteria					2.88495		4.27125	6.5353	5.38138		4.01756	20.4578	13.4081		2.41469
				unclassified		0		0	0	0		0	0.0289771	0		0
			SB-1			0		0	0	0		0	0.0289771	0		0
				Mucilaginibacter_2		0		0	0.0249439	0		0	0	0		0
				Sphingobacterium_1		0.0148965		0.0880669	0	0		0.0266064	0.0289771	0.0540833		0
				Sphingobacterium_3		0.00993098		0	0	0		0	0	0		0
			Sphingobacteriaceae			0.0248274		0.0880669	0.0249439	0		0.0266064	0.0289771	0.0540833		0
				unclassified		0.0446894		0.352268	0.0498878	0.0161603		0.0399095	0.521588	0.288444		0.0316681
			WCHB1-69			0.0446894		0.352268	0.0498878	0.0161603		0.0399095	0.521588	0.288444		0.0316681
				unclassified		0.00496549		0	0	0		0	0.0579542	0.00901388		0
			unclassified			0.00496549		0	0	0		0	0.0579542	0.00901388		0
		Sphingobacteriales_1				0.0744823		0.440335	0.0748316	0.0161603		0.0665159	0.637496	0.351541		0.0316681
				Sediminibacterium		0.00496549		0	0	0		0.0133032	0	0		0
				unclassified		0		0	0	0		0	0.0289771	0		0
			Chitinophagaceae			0.00496549		0	0	0		0.0133032	0.0289771	0		0
		Sphingobacteriales_2				0.00496549		0	0	0		0.0133032	0.0289771	0		0
				unclassified		0		0	0	0		0.0133032	0	0		0
			unclassified			0		0	0	0		0.0133032	0	0		0
		Sphingobacteriales_3				0		0	0	0		0.0133032	0	0		0
				unclassified		0		0.0440335	0	0.0323206		0	0	0		0
			unclassified			0		0.0440335	0	0.0323206		0	0	0		0
		unclassified				0		0.0440335	0	0.0323206		0	0	0		0
	Sphingobacteria					0.0794478		0.484368	0.0748316	0.0484809		0.0931223	0.666473	0.351541		0.0316681
				unclassified		0		0	0.0249439	0		0	0	0.00450694		0.0237511
			unclassified			0		0	0.0249439	0		0	0	0.00450694		0.0237511
		unclassified				0		0	0.0249439	0		0	0	0.00450694		0.0237511
	VC2.1_Bac22					0		0	0.0249439	0		0	0	0.00450694		0.0237511
				unclassified		0.188689		0.484368	0.349214	0.161603		0.226154	0.0869313	0.292951		0.411686
			unclassified			0.188689		0.484368	0.349214	0.161603		0.226154	0.0869313	0.292951		0.411686
		unclassified				0.188689		0.484368	0.349214	0.161603		0.226154	0.0869313	0.292951		0.411686
	unclassified					0.188689		0.484368	0.349214	0.161603		0.226154	0.0869313	0.292951		0.411686
Bacteroidetes						14.7872		28.4897	38.5882	41.5966		24.6907	39.206	41.7117		23.4977
				unclassified		0.00993098		0.264201	0.0997755	0.0808016		0.0133032	0.144886	0.437173		0.0316681
			unclassified			0.00993098		0.264201	0.0997755	0.0808016		0.0133032	0.144886	0.437173		0.0316681
		unclassified				0.00993098		0.264201	0.0997755	0.0808016		0.0133032	0.144886	0.437173		0.0316681
	unclassified					0.00993098		0.264201	0.0997755	0.0808016		0.0133032	0.144886	0.437173		0.0316681
Candidate division BD1-5						0.00993098		0.264201	0.0997755	0.0808016		0.0133032	0.144886	0.437173		0.0316681
				unclassified		0.337653		0.440335	0.124719	0.565611		0.399095	0.956245	0.392104		0.0950044
			unclassified			0.337653		0.440335	0.124719	0.565611		0.399095	0.956245	0.392104		0.0950044
		unclassified				0.337653		0.440335	0.124719	0.565611		0.399095	0.956245	0.392104		0.0950044
	unclassified					0.337653		0.440335	0.124719	0.565611		0.399095	0.956245	0.392104		0.0950044
Candidate division OP11						0.337653		0.440335	0.124719	0.565611		0.399095	0.956245	0.392104		0.0950044
				unclassified		0.019862		0.484368	0.174607	0.51713		0.199548	0.20284	0.351541		0.150424
			unclassified			0.019862		0.484368	0.174607	0.51713		0.199548	0.20284	0.351541		0.150424
		unclassified				0.019862		0.484368	0.174607	0.51713		0.199548	0.20284	0.351541		0.150424
	unclassified					0.019862		0.484368	0.174607	0.51713		0.199548	0.20284	0.351541		0.150424
Candidate division SR1						0.019862		0.484368	0.174607	0.51713		0.199548	0.20284	0.351541		0.150424
				unclassified		0.431998		0.352268	0.598653	2.18164		2.40788	1.50681	1.16279		3.721
			unclassified			0.431998		0.352268	0.598653	2.18164		2.40788	1.50681	1.16279		3.721
		unclassified				0.431998		0.352268	0.598653	2.18164		2.40788	1.50681	1.16279		3.721
	unclassified					0.431998		0.352268	0.598653	2.18164		2.40788	1.50681	1.16279		3.721
Candidate division TM7						0.431998		0.352268	0.598653	2.18164		2.40788	1.50681	1.16279		3.721
				unclassified		0.0248274		0.0440335	0.0748316	0		0.212851	0	0		0.00791703
			unclassified			0.0248274		0.0440335	0.0748316	0		0.212851	0	0		0.00791703
		JG30-KF-CM45				0.0248274		0.0440335	0.0748316	0		0.212851	0	0		0.00791703
	Thermomicrobia					0.0248274		0.0440335	0.0748316	0		0.212851	0	0		0.00791703
Chloroflexi						0.0248274		0.0440335	0.0748316	0		0.212851	0	0		0.00791703
				Chloroplast		0		0.0440335	0	0		0.0266064	0	0		0
			Chloroplast			0		0.0440335	0	0		0.0266064	0	0		0
				unclassified		0		0	0	0		0.0133032	0	0		0
			MLE1-12			0		0	0	0		0.0133032	0	0		0
				unclassified		0.109241		0	0.0249439	0		0.0133032	0	0		0
			SHA-109			0.109241		0	0.0249439	0		0.0133032	0	0		0
		Cyanobacteriales				0.109241		0.0440335	0.0249439	0		0.0532127	0	0		0
	Cyanobacteria					0.109241		0.0440335	0.0249439	0		0.0532127	0	0		0
Cyanobacteria						0.109241		0.0440335	0.0249439	0		0.0532127	0	0		0
				Mucispirillum		0.25324		0.704535	0.349214	0.824176		0.518824	0.492611	0.256896		0.601694
				unclassified		0.00496549		0	0	0		0.0266064	0	0		0
			Deferribacteraceae			0.258205		0.704535	0.349214	0.824176		0.54543	0.492611	0.256896		0.601694
		Deferribacterales				0.258205		0.704535	0.349214	0.824176		0.54543	0.492611	0.256896		0.601694
	Deferribacteres					0.258205		0.704535	0.349214	0.824176		0.54543	0.492611	0.256896		0.601694
Deferribacteres						0.258205		0.704535	0.349214	0.824176		0.54543	0.492611	0.256896		0.601694
				Cand. Endomicrobium		0.0248274		0.0440335	0.0498878	0.242405		0.0665159	1.97044	1.27096		0.0475022
			Endomicrobiaceae			0.0248274		0.0440335	0.0498878	0.242405		0.0665159	1.97044	1.27096		0.0475022
		Endomicrobiales				0.0248274		0.0440335	0.0498878	0.242405		0.0665159	1.97044	1.27096		0.0475022
	Endomicrobia					0.0248274		0.0440335	0.0498878	0.242405		0.0665159	1.97044	1.27096		0.0475022
				Elusimicrobium		0.134068		0.352268	0.249439	0.969619		0.239457	2.17328	0.175771		0.150424
			Elusimicrobiaceae			0.134068		0.352268	0.249439	0.969619		0.239457	2.17328	0.175771		0.150424
			unclassified			0.00496549		0	0.0249439	0		0	0.0289771	0.00901388		0
		Elusimicrobiales				0.139034		0.352268	0.274383	0.969619		0.239457	2.20226	0.184785		0.150424
	Elusimicrobia					0.139034		0.352268	0.274383	0.969619		0.239457	2.20226	0.184785		0.150424
Elusimicrobia						0.163861		0.396301	0.32427	1.21202		0.305973	4.1727	1.45574		0.197926
				Fibrobacter		0.0148965		0	0	0		0.0133032	0.231817	0.581395		0.00791703
			Fibrobacteraceae			0.0148965		0	0	0		0.0133032	0.231817	0.581395		0.00791703
		Fibrobacterales				0.0148965		0	0	0		0.0133032	0.231817	0.581395		0.00791703
	Fibrobacteres subphylum 1					0.0148965		0	0	0		0.0133032	0.231817	0.581395		0.00791703
Fibrobacteres						0.0148965		0	0	0		0.0133032	0.231817	0.581395		0.00791703
				Bacillus_11		0		0	0.0249439	0		0	0	0		0
				Bacillus_6		0.00496549		0	0	0		0	0	0		0
				unclassified		0		0	0	0		0	0	0.00450694		0
			Bacillaceae			0.00496549		0	0.0249439	0		0	0	0.00450694		0
				Oceanobacillus		0		0	0.0249439	0		0	0	0		0.00791703
			Bacillaceae_5			0		0	0.0249439	0		0	0	0		0.00791703
				Bacillus_2		0.0148965		0	0.0748316	0		0.0133032	0	0		0.00791703
			Bacillaceae_6			0.0148965		0	0.0748316	0		0.0133032	0	0		0.00791703
				Paenibacillus_12		0		0	0	0		0.0266064	0	0		0
				Paenibacillus_13		0		0	0.0249439	0		0	0	0		0
				Paenibacillus_16		0		0	0	0		0	0	0		0.00791703
				Paenibacillus_17		0		0	0	0		0	0	0.0135208		0
			Paenibacillaceae_2			0		0	0.0249439	0		0.0266064	0	0.0135208		0.00791703
				Incertae_Sedis_3		0.00496549		0	0	0		0.0133032	0	0		0
				unclassified		0		0	0.0249439	0		0	0	0		0
			Planococcaceae_2			0.00496549		0	0.0249439	0		0.0133032	0	0		0
				Staphylococcus_1		1.29103		1.27697	2.64405	0.0646412		0.731675	0.0289771	0.644493		0.514607
				Staphylococcus_2		0.0993098		0.176134	0.0997755	0.0161603		0.0399095	0	0.0540833		0.142507
				unclassified		0.0595859		0	0.0748316	0		0.0266064	0	0.0585902		0.0791703
			Staphylococcaceae			1.44992		1.4531	2.81866	0.0808016		0.798191	0.0289771	0.757166		0.736284
				unclassified		0.019862		0.1321	0.0997755	0		0.0266064	0	0.0180278		0.0475022
			unclassified			0.019862		0.1321	0.0997755	0		0.0266064	0	0.0180278		0.0475022
		Bacillales				1.49461		1.5852	3.09304	0.0808016		0.87801	0.0289771	0.793222		0.807537
				unclassified		0		0	0.0249439	0		0	0	0		0
			16d63.751			0		0	0.0249439	0		0	0	0		0
				Enterococcus_2		5.10949		1.27697	1.54652	0.0323206		0.665159	0.144886	0.0135208		0.609611
				Enterococcus_4		3.43115		0.484368	0.947867	0.339367		0.465611	0.144886	0.148729		0.601694
				Enterococcus_5		1.59392		0.440335	0.299327	0.0484809		0.159638	0.0579542	0.0585902		0.166258
				Enterococcus_7		0		0	0.0498878	0.0161603		0	0	0		0.00791703
				Vagococcus		0.00496549		0	0	0		0	0	0.0135208		0.0475022
				unclassified		1.45489		0.308234	0.32427	0.226244		0.811494	0.115908	0.135208		0.791703
			Enterococcaceae			11.5944		2.50991	3.16787	0.662573		2.1019	0.463634	0.369569		2.22469
				unclassified		0		0	0	0		0	0	0.00450694		0
			Enterococcaceae_1			0		0	0	0		0	0	0.00450694		0
				Enterococcus_1		0.019862		0	0	0		0	0	0		0
				Enterococcus_sp._R-25205		0.0248274		0	0.0498878	0		0	0	0		0.0475022
				unclassified		0.15393		0	0.0997755	0		0.0399095	0	0		0.13459
				uncultured_a		0.0347584		0.0440335	0	0		0	0	0		0.00791703
			Enterococcaceae_2			0.233378		0.0440335	0.149663	0		0.0399095	0	0		0.190009
				unclassified		0		0	0	0		0	0	0.00450694		0
			Enterococcus_phoeniculicola			0		0	0	0		0	0	0.00450694		0
				Lactobacillus_2		1.32579		0.440335	1.72113	2.39173		3.80471	0.579542	1.11772		1.74175
				Lactobacillus_3		0		0	0	0.0808016		0	0	0		0
				Lactobacillus_6		0		0	0	0.0161603		0.0133032	0	0.00450694		0.0237511
				Lactobacillus_sp_a		0.427032		0.396301	2.14517	0.0969619		1.74272	1.94147	0.392104		0.522524
				Paralactobacillus		0.173792		0	0	0.193924		0.0133032	0	0.00450694		0.0237511
				Pediococcus		0.297929		0.528402	0.399102	0.888817		2.22163	0	0.0225347		0.102921
				unclassified		0.119172		0	0.174607	0.50097		0.106425	0.0289771	0.347034		0.29293
			Lactobacillaceae			2.34371		1.36504	4.44001	4.16936		7.90209	2.54999	1.88841		2.70762
				Weissella_1		0		0	0	0		0	0	0.076618		0
				unclassified		0		0	0	0		0	0	0		0.00791703
			Leuconostocaceae			0		0	0	0		0	0	0.076618		0.00791703
				unclassified		0.00496549		0	0	0		0.0133032	0	0		0.0395851
			Rs-D42			0.00496549		0	0	0		0.0133032	0	0		0.0395851
				unclassified		0.148965		0	0	0		0.0133032	0	0		0.0633362
			Sl_24			0.148965		0	0	0		0.0133032	0	0		0.0633362
				unclassified		0.119172		0	0.0249439	0		0.0399095	0	0.00450694		0.0791703
			Sl_99			0.119172		0	0.0249439	0		0.0399095	0	0.00450694		0.0791703
				Lactococcus_1		0		0	0.0249439	0.0323206		0	0.20284	0.00901388		0
				Lactococcus_2		0		0	0	0		0	0.0579542	0		0
				Lactococcus_3		0		0	0	0.0161603		0	0	0		0
				Lactovum		0		0	0	0		0	0	0.00901388		0
				unclassified		0		0	0	0		0	0.173863	0		0.00791703
			Streptococcaceae			0		0	0.0249439	0.0484809		0	0.434657	0.0180278		0.00791703
				unclassified		0.00496549		0	0	0		0.0133032	0	0		0
			q48f312-pp90			0.00496549		0	0	0		0.0133032	0	0		0
				unclassified		3.23253		0.704535	1.12247	0.242405		0.824797	0.173863	0.247882		1.55965
			unclassified			3.23253		0.704535	1.12247	0.242405		0.824797	0.173863	0.247882		1.55965
				unclassified		0.00993098		0	0.0249439	0		0	0	0		0.00791703
			uncultured_bacterium_Hepialus			0.00993098		0	0.0249439	0		0	0	0		0.00791703
		Lactobacillales				17.692		4.62351	8.9798	5.12282		10.9485	3.62214	2.61403		6.88782
				unclassified		0.0546204		0.0880669	0.0498878	0		0.0532127	0	0.0270416		0.0554192
			unclassified			0.0546204		0.0880669	0.0498878	0		0.0532127	0	0.0270416		0.0554192
		unclassified				0.0546204		0.0880669	0.0498878	0		0.0532127	0	0.0270416		0.0554192
	Bacilli					19.2413		6.29679	12.1227	5.20362		11.8797	3.65112	3.43429		7.75077
				unclassified		0.0496549		0.0880669	0.0498878	0		0.0133032	0.0289771	0.126194		0.102921
			unclassified			0.0496549		0.0880669	0.0498878	0		0.0133032	0.0289771	0.126194		0.102921
		unclassified				0.0496549		0.0880669	0.0498878	0		0.0133032	0.0289771	0.126194		0.102921
	CK-1C4-19					0.0496549		0.0880669	0.0498878	0		0.0133032	0.0289771	0.126194		0.102921
				Clostridium_6		0.208551		0.0440335	0.0249439	0.468649		0.0399095	0.0289771	0.0135208		0.0158341
				Clostridium_8		2.52247		0.660502	5.2881	0.468649		0.917919	2.0284	4.34018		1.86842
				unclassified		0.019862		0.0440335	0.0498878	0.0323206		0.0266064	0	0.0360555		0.0791703
			Clostridiaceae_1			2.75088		0.748569	5.36293	0.969619		0.984435	2.05737	4.38976		1.96342
				Anaerofustis		0.0744823		0	0	0.0161603		0.226154	0	0.0360555		0.261262
				Eubacterium_1		0.00496549		0	0	0.0161603		0.0133032	0	0		0
				Eubacterium_2		0.00496549		0	0	0		0	0	0		0
				unclassified		0.139034		0	0.0498878	0		0.0133032	0.0289771	0.0180278		0.00791703
			Eubacteriaceae_1			0.223447		0	0.0498878	0.0323206		0.25276	0.0289771	0.0540833		0.269179
				Anaerovorax_		0.0297929		0.0880669	0.0748316	0.0484809		0.0266064	0.0869313	0.0450694		0.0395851
				Eubacterium_2		0		0	0	0.0646412		0	0	0.00450694		0
				Eubacterium_3		0.129103		0.176134	0.0249439	0.145443		0.119729	0.0289771	0.135208		0.451271
				unclassified		0.0993098		0.0440335	0	0.0808016		0.0931223	0.173863	0.0991527		0.150424
				uncultured_3		0		0	0	0		0	0	0.00450694		0
				uncultured_5		0.854064		1.01277	0.224495	0.452489		0.305973	0.724428	0.450694		0.205843
			Family_XIII_Incertae_Sedis			1.11227		1.321	0.32427	0.791855		0.54543	1.0142	0.739138		0.847122
				Sporanaerobacter		0.00496549		0	0	0		0	0	0		0
			Family_XI_Incertae_Sedis			0.00496549		0	0	0		0	0	0		0
				Catabacter		0.213516		0.440335	0.299327	0.193924		0.266064	0.579542	0.297458		0.269179
				Coprococcus_1		0.0297929		0.0440335	0.0997755	0.0808016		0.0665159	0.115908	0.076618		0.0316681
				Incertae_Sedis_11		0.00496549		0	0	0.0161603		0	0	0.00450694		0
				Incertae_Sedis_13		0		0	0	0		0.0133032	0	0.0135208		0
				Incertae_Sedis_18		0		0	0	0		0	0	0.0135208		0.0158341
				Incertae_Sedis_22		0.00993098		0	0.0498878	0		0	0	0		0
				Incertae_Sedis_24		4.39446		0.792602	0.573709	1.29282		2.94	0.434657	0.630972		3.05597
				Incertae_Sedis_26		0.00496549		0	0.0997755	0		0.0133032	0	0.00450694		0
				Incertae_Sedis_32		0		0	0	0		0	0	0		0.00791703
				Incertae_Sedis_34		0.0248274		0	0	0.0484809		0	0.115908	0.076618		0
				Incertae_Sedis_35		0		0	0	0.0161603		0	0	0		0
				Incertae_Sedis_36		0.268136		0.880669	0.374158	1.05042		0.611946	1.18806	1.45123		0.253345
				Incertae_Sedis_6		0		0	0	0		0	0	0.00450694		0
				Incertae_Sedis_8		0		0	0	0		0	0	0.00450694		0.00791703
				Incertae_Sedis_9		0		0	0	0		0	0	0		0.00791703
				Mmba_A01b		0.00993098		0	0	0		0	0	0		0
				Parasporobacterium-Sporobacterium		0.0744823		0	0	0		0	0	0		0.00791703
				Robinsoniella_Insects		0.168827		0.352268	0.798204	0.258565		0.319276	0.20284	0.193798		0.601694
				Roseburia_1		0.00496549		0	0	0		0	0	0		0
				unclassified		2.13516		2.95024	2.64405	6.81965		2.67394	3.07157	4.43032		2.70762
				uncultured_1		0.00496549		0	0.0748316	0.0161603		0	0.173863	0.0495763		0
				uncultured_10		0.0148965		0.0440335	0	0		0.0133032	0.0579542	0.00450694		0.00791703
				uncultured_13		0.238344		0	0.199551	0.113122		0.0133032	0.144886	0.130701		0.0870873
				uncultured_23		0.00993098		0.0880669	0.0498878	0		0.0399095	0	0		0.13459
				uncultured_31		0		0	0	0.0161603		0	0	0		0
				uncultured_47		0.00993098		0	0	0		0	0	0.00901388		0.0791703
				uncultured_52		0		0	0.0249439	0		0	0	0		0
				uncultured_56		0		0	0	0		0.0133032	0	0		0
				uncultured_58		0.00496549		0	0.0748316	0.0161603		0	0	0		0.0237511
				uncultured_64		0		0	0.0249439	0.0484809		0	0	0.0180278		0.00791703
				uncultured_65		4.39446		7.13342	3.44225	3.50679		2.86018	6.40394	5.69227		2.89763
				uncultured_66		0.0695169		0	0	0		0	0.0289771	0.0225347		0.0475022
				uncultured_67		0.0546204		0.0440335	0.972811	0.743374		0.212851	0.434657	0.297458		0.102921
			Lachnospiraceae			12.1456		12.7697	9.80294	14.2372		10.0572	12.9528	13.4262		10.3555
				Incertae_Sedis_1		0.00496549		0	0	0		0	0	0		0.00791703
				Incertae_Sedis_3		0.00496549		0	0	0		0	0	0		0
				Incertae_Sedis_5		0.0794478		0.0440335	0	0.0646412		0	0.0289771	0		0
				Tepidibacter		0.00496549		0	0	0		0	0	0		0
				unclassified		0.486618		0.352268	0.174607	1.9554		0.0266064	0	0		0.182092
				uncultured_1		0.0148965		0	0	0		0	0	0		0
				uncultured_2		0.0148965		0	0	0		0	0	0		0
				uncultured_3		0.0695169		0	0	0.145443		0	0	0		0
			Peptostreptococcaceae			0.680272		0.396301	0.174607	2.16548		0.0266064	0.0289771	0		0.190009
				Acetanaerobacterium		0		0	0	0		0	0.0579542	0.0180278		0
				Anaerofilum		0.00496549		0.0440335	0	0		0.0266064	0	0.0135208		0.118755
				Anaerotruncus		0.839168		0.440335	0.424046	0.549451		3.16616	0.521588	0.802235		0.862956
				Butyricicoccus_pullicaecorum		0		0	0.0249439	0		0	0	0.0270416		0.0870873
				Hydrogenoanaerobacterium		0.0248274		0.0880669	0.0249439	0.0808016		0	0.115908	0.0360555		0.0554192
				Incertae_Sedis_1		0.00993098		0	0.0249439	0.177763		0.0133032	0.0289771	0.00901388		0
				Incertae_Sedis_3		0.392274		0.1321	0.0498878	0.113122		0.133032	0.0869313	0.157743		0.0475022
				Incertae_Sedis_4		0.297929		0.792602	0.44899	0.888817		2.80697	0.840336	0.829277		0.617528
				Incertae_Sedis_5		0.0347584		0.220167	0	0.323206		0.0266064	0.376702	0.247882		0.118755
				Incertae_Sedis_6		0.00993098		0.0440335	0.0498878	0.145443		0	0.0579542	0.0360555		0.0316681
				Incertae_Sedis_7		0.168827		0.1321	0.0249439	0.0323206		0.518824	0.20284	0.554354		0.736284
				Incertae_Sedis_8		0		0	0	0		0	0.0579542	0.0135208		0
				Oscillibacter		0		0	0	0		0	0.0289771	0		0
				Papillibacter		0.00993098		0.0440335	0.0498878	0		0.0133032	0	0.0315486		0.00791703
				Ruminococcus_1		0		0	0	0		0	1.30397	1.30701		0
				Ruminococcus_2		0.0347584		0.0440335	0.673485	0.145443		0.0798191	0.115908	0.166757		0.0554192
				Termite_group_aaa		0		0	0	0		0	0	0.0225347		0
				insect_guts_a		3.8135		6.82519	1.37191	2.02004		4.49647	1.30397	2.76726		4.43354
				unclassified		0.973236		2.86218	1.67124	1.03426		1.2372	4.4335	2.67262		1.59924
				uncultured_10		0		0	0	0		0	0	0.00450694		0
				uncultured_11		1.28606		1.89344	0.972811	1.0181		2.9267	1.56476	1.31603		1.14005
				uncultured_12		0.143999		0.220167	0.0498878	0.0969619		0.0931223	0.40568	0.829277		0.205843
				uncultured_13		0		0	0.0748316	0		0	0.0289771	0.0225347		0
				uncultured_2		0.00496549		0	0.0249439	0		0.0133032	0	0		0.0158341
				uncultured_24		0.019862		0.0880669	0	0.0484809		0	0.115908	0.0495763		0.00791703
				uncultured_25		0.0248274		0.0880669	0.0748316	0.0808016		0.0266064	0.608519	0.301965		0.190009
				uncultured_26		0		0	0	0		0	0	0.00450694		0
				uncultured_27		0.00496549		0	0	0		0	0	0		0.00791703
				uncultured_28		0.0546204		0.484368	0.0249439	0.226244		0.0399095	0.376702	0.38309		0.0554192
				uncultured_29		0		0	0	0		0	0	0.00450694		0
				uncultured_30		0.0148965		0	0	0.0646412		0.0399095	0.173863	0.144222		0.0158341
				uncultured_35		0.0496549		0	0.0498878	0		0.0133032	0	0		0.00791703
				uncultured_36		0.218482		1.40907	0.399102	0.258565		1.21059	0.956245	0.874346		0.522524
				uncultured_9		0.00496549		0	0	0		0	0	0.00450694		0
			Ruminococcaceae			8.44133		15.852	6.51035	7.30446		16.8817	13.7641	13.6515		10.9413
				unclassified		0.30786		0.572435	0.498878	0.242405		1.21059	0.231817	0.374076		0.728367
			unclassified			0.30786		0.572435	0.498878	0.242405		1.21059	0.231817	0.374076		0.728367
		Clostridiales				25.6666		31.6601	22.7239	25.7434		29.9588	30.0782	32.6348		25.2949
	Clostridia_1					25.6666		31.6601	22.7239	25.7434		29.9588	30.0782	32.6348		25.2949
				Pelospora		0.00993098		0	0	0		0.0133032	0	0.0360555		0.0158341
				Syntrophomonas_3		0		0	0	0.0161603		0	0	0		0.00791703
			Syntrophomonadaceae			0.00993098		0	0	0.0161603		0.0133032	0	0.0360555		0.0237511
		Clostridiales				0.00993098		0	0	0.0161603		0.0133032	0	0.0360555		0.0237511
				unclassified		0.019862		0.0440335	0	0.129282		0.0133032	0.0289771	0.00901388		0.0475022
				uncultured_2		0.0446894		0.176134	0	0.0484809		0.0399095	0.782382	0.0180278		0.0791703
				uncultured_3		0.00496549		0.0440335	0	0		0.0133032	0	0		0
				uncultured_4		0.0148965		0	0	0.0323206		0	0	0		0.0237511
			Peptococcaceae_1			0.0844133		0.264201	0	0.210084		0.0665159	0.811359	0.0270416		0.150424
				Anaeroarcus-Anaeromusa		1.96633		0.264201	0.0997755	0.145443		0.0532127	0	0		0.0554192
				Dendrosporobacter		0.00496549		0.0880669	0	0.0161603		0.0399095	0.434657	0.126194		0.0316681
				Phascolarctobacterium		0.0248274		0.0440335	0.374158	0.404008		2.14181	0.260794	0		0.934209
				Succinispira_mobilis		0.0148965		0	0	0		0.146335	0	0		0.0158341
				unclassified		0.0794478		0.0880669	0.0498878	0		0.372489	0	0.00901388		0.142507
				uncultured_7		0.948409		2.68604	0.848092	2.29476		5.05521	2.05737	0.351541		0.332515
				uncultured_8		0.0496549		0.264201	0.0748316	0.145443		0.0798191	0.144886	0.0135208		0.0554192
			Veillonellaceae			3.08853		3.43461	1.44674	3.00582		7.88879	2.89771	0.50027		1.56757
				unclassified		0.0248274		0	0	0		0.0133032	0	0		0.00791703
			unclassified			0.0248274		0	0	0		0.0133032	0	0		0.00791703
		Clostridiales_1				3.19778		3.69881	1.44674	3.2159		7.9686	3.70907	0.527312		1.72591
				Gelria		0.019862		0	0	0		0	0	0.0225347		0.00791703
			Thermoanaerobacteraceae			0.019862		0	0	0		0	0	0.0225347		0.00791703
		Thermoanerobacterales				0.019862		0	0	0		0	0	0.0225347		0.00791703
				unclassified		0.00496549		0	0	0		0.0266064	0	0.00450694		0
			unclassified			0.00496549		0	0	0		0.0266064	0	0.00450694		0
		unclassified				0.00496549		0	0	0		0.0266064	0	0.00450694		0
	Clostridia_2					3.23253		3.69881	1.44674	3.23206		8.00851	3.70907	0.590409		1.75758
				Erysipelothrix		0.0645514		0	0	0		0	0	0		0.00791703
				Incertae_Sedis_8		0.0844133		0	0	0		0	0	0		0.0316681
				unclassified		0.0148965		0	0.0249439	0		0	0	0		0.00791703
				uncultured_3		1.18675		0.0440335	0.0249439	0.0323206		0.106425	0	0		0.0316681
				uncultured_9		0.00496549		0	0	0		0	0	0		0
			Erysipelotrichaceae			1.35558		0.0440335	0.0498878	0.0323206		0.106425	0	0		0.0791703
		Erysipelotrichales				1.35558		0.0440335	0.0498878	0.0323206		0.106425	0	0		0.0791703
	Erysipelotrichi					1.35558		0.0440335	0.0498878	0.0323206		0.106425	0	0		0.0791703
				Acholeplasma_2		0.0645514		0	0.124719	0.614092		0.0532127	0.144886	0.0405625		0.0554192
				unclassified		0		0	0	0.0161603		0	0	0		0
			Acholeplasmataceae			0.0645514		0	0.124719	0.630252		0.0532127	0.144886	0.0405625		0.0554192
		Acholeplasmatales				0.0645514		0	0.124719	0.630252		0.0532127	0.144886	0.0405625		0.0554192
				Anaeroplasma		0		0	0	0		0	0.0579542	0.00450694		0
			Anaeroplasmataceae			0		0	0	0		0	0.0579542	0.00450694		0
		Anaeroplasmatales				0		0	0	0		0	0.0579542	0.00450694		0
				unclassified		0		0	0	0		0	0.0289771	0		0
			Entomoplasmataceae			0		0	0	0		0	0.0289771	0		0
				Spiroplasma_2		0		0	0	0.0161603		0	0	0		0
			Spiroplasmataceae			0		0	0	0.0161603		0	0	0		0
		Entomoplasmatales				0		0	0	0.0161603		0	0.0289771	0		0
				unclassified		0.0496549		0	0	0		0.0266064	0	0		0
			unclassified			0.0496549		0	0	0		0.0266064	0	0		0
		RF9				0.0496549		0	0	0		0.0266064	0	0		0
				unclassified		0		0	0	0		0	0	0.00450694		0
			unclassified			0		0	0	0		0	0	0.00450694		0
		unclassified				0		0	0	0		0	0	0.00450694		0
	Mollicutes					0.114206		0	0.124719	0.646412		0.0798191	0.231817	0.0495763		0.0554192
				unclassified		0.00496549		0	0	0		0	0	0.00901388		0
			unclassified			0.00496549		0	0	0		0	0	0.00901388		0
		unclassified				0.00496549		0	0	0		0	0	0.00901388		0
	RF3					0.00496549		0	0	0		0	0	0.00901388		0
				unclassified		0.715031		0.352268	0.32427	0.145443		0.133032	0.115908	0.139715		0.332515
			unclassified			0.715031		0.352268	0.32427	0.145443		0.133032	0.115908	0.139715		0.332515
		unclassified				0.715031		0.352268	0.32427	0.145443		0.133032	0.115908	0.139715		0.332515
	unclassified					0.715031		0.352268	0.32427	0.145443		0.133032	0.115908	0.139715		0.332515
Firmicutes						50.3799		42.14	36.8421	35.0032		50.1796	37.8151	36.984		35.3733
				unclassified		0.0546204		0.0440335	0.124719	0		0.0931223	0	0.0180278		0.348349
			ASCC02			0.0546204		0.0440335	0.124719	0		0.0931223	0	0.0180278		0.348349
				unclassified		0.898754		1.0568	0.274383	0.242405		2.14181	0.434657	0.734631		4.7423
			CFT112H7			0.898754		1.0568	0.274383	0.242405		2.14181	0.434657	0.734631		4.7423
				Fusobacterium_1		2.3735		0.440335	0.548765	0.161603		1.19729	0.0579542	0.410132		3.11139
				unclassified		0.00496549		0	0	0.0161603		0.0133032	0	0.00901388		0.0475022
			Fusobacteriaceae			2.37847		0.440335	0.548765	0.177763		1.21059	0.0579542	0.419145		3.15889
				Sebaldella		0.019862		0.0880669	0.0249439	0.0969619		0.558734	0	0		0.514607
			Leptotrichiaceae			0.019862		0.0880669	0.0249439	0.0969619		0.558734	0	0		0.514607
				unclassified		0.168827		0.0880669	0.124719	0		0.119729	0	0.0135208		0.870873
			boneC3G7			0.168827		0.0880669	0.124719	0		0.119729	0	0.0135208		0.870873
				unclassified		1.43999		0.792602	0.548765	0.113122		1.47665	0.115908	0.374076		5.09065
			unclassified			1.43999		0.792602	0.548765	0.113122		1.47665	0.115908	0.374076		5.09065
		Fusobacteriales				4.96052		2.50991	1.6463	0.630252		5.60064	0.608519	1.5594		14.7257
	Fusobacteria					4.96052		2.50991	1.6463	0.630252		5.60064	0.608519	1.5594		14.7257
Fusobacteria						4.96052		2.50991	1.6463	0.630252		5.60064	0.608519	1.5594		14.7257
				unclassified		0.0148965		0.0880669	0	0		0.0133032	0	0		0.0237511
			unclassified			0.0148965		0.0880669	0	0		0.0133032	0	0		0.0237511
		CVer-1_termite_group				0.0148965		0.0880669	0	0		0.0133032	0	0		0.0237511
				unclassified		0		0	0	0		0	0	0.00450694		0
			unclassified			0		0	0	0		0	0	0.00450694		0
		CVer-2_termite_group				0		0	0	0		0	0	0.00450694		0
				Victivallis		0.00993098		0.1321	0.174607	0.0161603		0.0133032	0.231817	0.0315486		0.0237511
			Victivallaceae			0.00993098		0.1321	0.174607	0.0161603		0.0133032	0.231817	0.0315486		0.0237511
		Victivallales				0.00993098		0.1321	0.174607	0.0161603		0.0133032	0.231817	0.0315486		0.0237511
				unclassified		0.00496549		0	0	0		0	0	0.00450694		0
			unclassified			0.00496549		0	0	0		0	0	0.00450694		0
		WCHB1-25				0.00496549		0	0	0		0	0	0.00450694		0
				unclassified		0.00993098		0.1321	0	0		0.0133032	0	0		0.00791703
			unclassified			0.00993098		0.1321	0	0		0.0133032	0	0		0.00791703
		unclassified				0.00993098		0.1321	0	0		0.0133032	0	0		0.00791703
	Lentisphaeria					0.0397239		0.352268	0.174607	0.0161603		0.0399095	0.231817	0.0405625		0.0554192
Lentisphaerae						0.0397239		0.352268	0.174607	0.0161603		0.0399095	0.231817	0.0405625		0.0554192
				CPla-4_termite_group		0		0.0440335	0	0		0	0.0289771	0		0
				Gemmata		0.00496549		0	0	0		0	0	0		0
				Isosphaera		0		0	0	0		0.0399095	0	0		0
				Termite_planctomycete_cluster		0.0794478		0.836636	0.0997755	0.226244		0.119729	0.550565	0.0135208		0.110838
				unclassified		0.019862		0.0880669	0	0.113122		0.0133032	0.0869313	0.00901388		0.0158341
			Planctomycetaceae			0.104275		0.968736	0.0997755	0.339367		0.172941	0.666473	0.0225347		0.126672
		Planctomycetales				0.104275		0.968736	0.0997755	0.339367		0.172941	0.666473	0.0225347		0.126672
	Planctomycetacia					0.104275		0.968736	0.0997755	0.339367		0.172941	0.666473	0.0225347		0.126672
				unclassified		4.49873		3.87494	1.09753	1.22818		2.56751	1.27499	2.05516		2.05843
			unclassified			4.49873		3.87494	1.09753	1.22818		2.56751	1.27499	2.05516		2.05843
		unclassified				4.49873		3.87494	1.09753	1.22818		2.56751	1.27499	2.05516		2.05843
	vadinHA49					4.49873		3.87494	1.09753	1.22818		2.56751	1.27499	2.05516		2.05843
Planctomycetes						4.60301		4.84368	1.19731	1.56755		2.74045	1.94147	2.0777		2.1851
				Brevundimonas		0.00496549		0	0	0		0	0	0		0
				Caulobacter		0		0	0	0		0	0	0.00450694		0
				unclassified		0.00496549		0	0	0		0	0	0		0
				uncultured_3		0.00993098		0	0	0		0	0	0		0
			Caulobacteraceae			0.019862		0	0	0		0	0	0.00450694		0
		Caulobacterales				0.019862		0	0	0		0	0	0.00450694		0
				uncultured_1		0.00496549		0	0	0		0	0	0		0
			Methylocystaceae			0.00496549		0	0	0		0	0	0		0
		Rhizobiales				0.00496549		0	0	0		0	0	0		0
				Brucella		0		0	0	0		0.0133032	0	0.0135208		0
				Ochrobactrum_2		0		0.0440335	0	0		0	0	0		0
				Ochrobactrum_3		0		0	0	0		0.0133032	0	0.076618		0.00791703
				Ochrobactrum_6		0.00993098		0	0	0		0.0133032	0	0		0.00791703
				unclassified		0.00993098		0	0	0		0.0133032	0	0.00450694		0
			Brucellaceae			0.019862		0.0440335	0	0		0.0532127	0	0.0946458		0.0158341
				Devosia_5		0.0297929		0	0	0		0	0	0		0.00791703
				Devosia_7		0		0	0.0249439	0		0	0	0		0.00791703
				Devosia_8		0.00993098		0	0	0		0	0	0		0
			Hyphomicrobiaceae			0.0397239		0	0.0249439	0		0	0	0		0.0158341
				Mesorhizobium_9		0.00496549		0	0	0		0	0	0		0
				unclassified		0.019862		0	0	0		0	0	0		0
			Phyllobacteriaceae			0.0248274		0	0	0		0	0	0		0
				group_20		0.00993098		0	0	0		0	0	0.0856319		0
				group_23		0		0	0	0		0	0	0.0180278		0
				unclassified		0		0	0	0		0	0	0.00450694		0
			Rhizobiaceae			0.00993098		0	0	0		0	0	0.108167		0
				unclassified		0.019862		0	0	0		0	0	0.00901388		0.00791703
			unclassified			0.019862		0	0	0		0	0	0.00901388		0.00791703
		Rhizobiales_1				0.114206		0.0440335	0.0249439	0		0.0532127	0	0.211826		0.0395851
				Chelatococcus_2		0		0	0	0		0	0	0		0.00791703
				uncultured_3		0		0	0	0		0	0	0.00450694		0
			Beijerinckiaceae			0		0	0	0		0	0	0.00450694		0.00791703
				Bosea		0.019862		0	0	0		0	0	0		0.00791703
				Bradyrhizobium_12		0.0148965		0	0	0		0	0	0		0
				Bradyrhizobium_13		0.0148965		0	0	0		0	0	0		0
				Bradyrhizobium_2		0.00496549		0	0	0		0	0	0		0.00791703
				Bradyrhizobium_6		0.00496549		0	0	0		0.0133032	0	0		0
				unclassified		0.0446894		0.0440335	0	0		0.0133032	0	0		0.00791703
				uncultured_3		0.0148965		0	0	0		0	0	0		0.0237511
			Bradyrhizobiaceae			0.119172		0.0440335	0	0		0.0266064	0	0		0.0475022
				unclassified		0.372412		0	0.0249439	0.0484809		0.0133032	0.0289771	0.0450694		0.0950044
			unclassified			0.372412		0	0.0249439	0.0484809		0.0133032	0.0289771	0.0450694		0.0950044
		Rhizobiales_2				0.491583		0.0440335	0.0249439	0.0484809		0.0399095	0.0289771	0.0495763		0.150424
				Hyphomicrobium_2		0.00993098		0	0	0		0.0133032	0	0		0.0158341
			Hyphomicrobiaceae			0.00993098		0	0	0		0.0133032	0	0		0.0158341
		Rhizobiales_3				0.00993098		0	0	0		0.0133032	0	0		0.0158341
				Paracoccus_1		0		0	0	0		0.0133032	0	0		0
				unclassified		0		0	0	0		0.0266064	0	0		0
			Rhodobacteraceae_1			0		0	0	0		0.0399095	0	0		0
		Rhodobacterales				0		0	0	0		0.0399095	0	0		0
				Acetobacter		0		0	0	0.0646412		0	0	0.00901388		0
				Acidicaldus		0		0	0	0		0	0	0.00450694		0
				Acidocella		0		0	0	0		0	0	0.00450694		0
				uncultured_2		0		0	0	0		0	0	0.00450694		0
			Acetobacteraceae			0		0	0	0.0646412		0	0	0.0225347		0
				Marispirillum_indicum		0		0	0	0		0	0	0.00901388		0
				Thalassospira		0.208551		0.484368	0.548765	0.193924		0.199548	0.492611	0.387597		0.126672
				unclassified		0.00496549		0.0440335	0.224495	0		0.0133032	0	0.0180278		0.0237511
				uncultured_2		0		0	0.124719	0.0161603		0	0	0		0
			Rhodospirillaceae			0.213516		0.528402	0.89798	0.210084		0.212851	0.492611	0.414639		0.150424
				unclassified		0		0	0	0.0161603		0	0	0.00450694		0
			unclassified			0		0	0	0.0161603		0	0	0.00450694		0
		Rhodospirillales_1				0.213516		0.528402	0.89798	0.290886		0.212851	0.492611	0.44168		0.150424
				Wolbachia		0		0	0.0249439	0		0	0	0		0
			Anaplasmataceae			0		0	0.0249439	0		0	0	0		0
				Candidatus_Hepatincola		0.0148965		0	0.0249439	0		0	0	0		0
			Candidatus_Hepatincola			0.0148965		0	0.0249439	0		0	0	0		0
		Rickettsiales				0.0148965		0	0.0498878	0		0	0	0		0
				Sphingobium_1		0		0	0	0		0	0	0		0.00791703
				Sphingomonas_3		0.00993098		0	0	0		0	0	0.0315486		0
				Sphingopyxis_1		0.00496549		0	0	0		0	0	0		0
				unclassified		0		0	0	0		0	0	0.00450694		0
			Sphingomonadaceae			0.0148965		0	0	0		0	0	0.0360555		0.00791703
		Sphingomonadales				0.0148965		0	0	0		0	0	0.0360555		0.00791703
				unclassified		0.109241		0.264201	0.224495	0.226244		0.172941	0.347725	0.189292		0.0791703
			unclassified			0.109241		0.264201	0.224495	0.226244		0.172941	0.347725	0.189292		0.0791703
		unclassified				0.109241		0.264201	0.224495	0.226244		0.172941	0.347725	0.189292		0.0791703
	Alphaproteobacteria					0.993098		0.880669	1.22225	0.565611		0.532127	0.869313	0.932937		0.443354
				Achromobacter_2		0.00496549		0	0	0		0	0	0.00450694		0.0158341
				unclassified		0		0	0	0		0	0	0		0.00791703
			Alcaligenaceae_1			0.00496549		0	0	0		0	0	0.00450694		0.0237511
				Burkholderia_1		0		0	0	0		0	0.0289771	0.0135208		0
				unclassified		0		0	0	0		0	0	0.00450694		0
			Burkholderiaceae_1			0		0	0	0		0	0.0289771	0.0180278		0
				Ralstonia		0		0	0	0		0	0	0.0180278		0
			Burkholderiaceae_2			0		0	0	0		0	0	0.0180278		0
				Comamonas_2		0.441929		0.0440335	0	0		0.0133032	0	0.0315486		0
				Delftia		0.0943443		0	0.0498878	0		0	0	0.00450694		0.0316681
				Pelomonas		0.00993098		0	0	0		0	0	0.00450694		0
				unclassified		0.0645514		0.0440335	0	0		0	0	0.00450694		0.0158341
				uncultured_20		0		0	0	0		0	0	0.00450694		0
				uncultured_25		2.8055		0.220167	0.0997755	0.0646412		0.305973	0	0.00901388		0.102921
			Comamonadaceae			3.41626		0.308234	0.149663	0.0646412		0.319276	0	0.0585902		0.150424
				Undibacterium		0.109241		0.396301	0	0.0161603		0.319276	0.144886	0.153236		0.205843
				unclassified		0.0248274		0	0.0249439	0.0161603		0	0	0.0180278		0.0395851
				uncultured_9		0		0	0	0		0	0	0.00450694		0
			Oxalobacteraceae			0.134068		0.396301	0.0249439	0.0323206		0.319276	0.144886	0.175771		0.245428
				unclassified		0.0148965		0	0	0		0	0	0		0.0158341
			unclassified			0.0148965		0	0	0		0	0	0		0.0158341
		Burkholderiales				3.57019		0.704535	0.174607	0.0969619		0.638553	0.173863	0.274923		0.435437
				Aquitalea		0		0	0	0		0	0	0.00901388		0
			Neisseriaceae_1			0		0	0	0		0	0	0.00901388		0
		Neisseriales				0		0	0	0		0	0	0.00901388		0
				Nitrosomonas		0.541238		0	0	0		0.0532127	0	0		0.00791703
			Nitrosomonadaceae			0.541238		0	0	0		0.0532127	0	0		0.00791703
				unclassified		0.00993098		0	0	0		0	0	0		0
			unclassified			0.00993098		0	0	0		0	0	0		0
		Nitrosomonadales				0.551169		0	0	0		0.0532127	0	0		0.00791703
				unclassified		0		0	0	0.0161603		0	0	0		0
			Rhodocyclaceae_1			0		0	0	0.0161603		0	0	0		0
				Azoarcus_2		0.00496549		0	0	0.161603		0	0	0		0
				unclassified		0.00496549		0	0	0.0323206		0	0	0.00450694		0.00791703
			Rhodocyclaceae_2			0.00993098		0	0	0.193924		0	0	0.00450694		0.00791703
				unclassified		0		0.0440335	0	0		0	0	0		0
			Rhodocyclaceae_3			0		0.0440335	0	0		0	0	0		0
				unclassified		0.00993098		0.0440335	0	0.0484809		0.0266064	0	0.00450694		0.0158341
			unclassified			0.00993098		0.0440335	0	0.0484809		0.0266064	0	0.00450694		0.0158341
		Rhodocyclales				0.019862		0.0880669	0	0.258565		0.0266064	0	0.00901388		0.0237511
				unclassified		0.203585		0	0	0.0484809		0.0266064	0.0289771	0.0180278		0.0237511
			unclassified			0.203585		0	0	0.0484809		0.0266064	0.0289771	0.0180278		0.0237511
		unclassified				0.203585		0	0	0.0484809		0.0266064	0.0289771	0.0180278		0.0237511
	Betaproteobacteria					4.3448		0.792602	0.174607	0.404008		0.744978	0.20284	0.310979		0.490856
				Bacteriovorax_2		0.00993098		0.1321	0.0498878	0.0646412		0.0266064	0.0869313	0.0135208		0.0158341
				Peredibacter		0.00496549		0.0440335	0	0.0161603		0	0	0		0
				unclassified		0.00993098		0.396301	0.0498878	0.0969619		0.0532127	0.115908	0.00450694		0.0237511
			Bacteriovoraceae			0.0248274		0.572435	0.0997755	0.177763		0.0798191	0.20284	0.0180278		0.0395851
		Bdellovibrionales				0.0248274		0.572435	0.0997755	0.177763		0.0798191	0.20284	0.0180278		0.0395851
				Desulfarculus		0.0248274		0.0880669	0	0.0646412		0.0532127	0.0289771	0.0360555		0.0316681
			Desulfarculaceae			0.0248274		0.0880669	0	0.0646412		0.0532127	0.0289771	0.0360555		0.0316681
		Desulfarculales				0.0248274		0.0880669	0	0.0646412		0.0532127	0.0289771	0.0360555		0.0316681
				Desulfatiferula		0.213516		0.792602	0.0748316	0.355527		0.212851	0.115908	0.288444		0.174175
				Desulfobotulus		0		0	0.0249439	0.0161603		0	0.173863	0.270416		0.00791703
				Desulfosarcina		0		0.0440335	0	0		0	0	0		0
				unclassified		0.0347584		0.1321	0.0498878	0.0323206		0.212851	0.173863	0.283937		0.0237511
				uncultured_4		0		0	0	0		0	0	0.00450694		0
			Desulfobacteraceae			0.248274		0.968736	0.149663	0.404008		0.425702	0.463634	0.847305		0.205843
				Desulfobulbus		0.0397239		0.1321	0.0249439	0.0969619		0.0532127	0.318748	0.288444		0.0237511
			Desulfobulbaceae			0.0397239		0.1321	0.0249439	0.0969619		0.0532127	0.318748	0.288444		0.0237511
				unclassified		0		0	0	0		0	0	0.00450694		0
			unclassified			0		0	0	0		0	0	0.00450694		0
		Desulfobacterales				0.287998		1.10084	0.174607	0.50097		0.478914	0.782382	1.14026		0.229594
				Desulfovibrio_2		0.019862		0	0	0.0323206		0.0133032	0	0.00450694		0
				Desulfovibrio_3		6.78286		5.85645	4.2654	7.2883		5.33457	3.53521	5.94916		2.94513
				Desulfovibrio_4		0.0695169		0.484368	0.0997755	0.0323206		0.212851	0.115908	0.171264		0.118755
				unclassified		0.0446894		0	0.0748316	0.226244		0.0399095	0.115908	0.10366		0.0158341
			Desulfovibrionaceae			6.91693		6.34082	4.44001	7.57919		5.60064	3.76702	6.22859		3.07972
				unclassified		0.0297929		0.0880669	0.0748316	0.0161603		0.0266064	0	0.0135208		0.0237511
			unclassified			0.0297929		0.0880669	0.0748316	0.0161603		0.0266064	0	0.0135208		0.0237511
		Desulfovibrionales				6.94672		6.42889	4.51484	7.59535		5.62724	3.76702	6.24211		3.10348
				unclassified		4.30011		1.1889	0.349214	0.872657		1.51656	1.68067	1.51433		0.58586
			unclassified			4.30011		1.1889	0.349214	0.872657		1.51656	1.68067	1.51433		0.58586
		Rs-K70_termite_group				4.30011		1.1889	0.349214	0.872657		1.51656	1.68067	1.51433		0.58586
				unclassified		0.0397239		0	0.0498878	0		0.0266064	0.115908	0.0856319		0.0395851
			unclassified			0.0397239		0	0.0498878	0		0.0266064	0.115908	0.0856319		0.0395851
		unclassified				0.0397239		0	0.0498878	0		0.0266064	0.115908	0.0856319		0.0395851
	Deltaproteobacteria					11.6242		9.37913	5.18833	9.21138		7.78236	6.5778	9.03642		4.02977
				Sulfurospirillum		0.00993098		0	0	0		0	0	0.00450694		0
			Campylobacteraceae			0.00993098		0	0	0		0	0	0.00450694		0
		Campylobacterales				0.00993098		0	0	0		0	0	0.00450694		0
	Epsilonproteobacteria					0.00993098		0	0	0		0	0	0.00450694		0
				Dyella_japonica		0		0	0	0		0	0	0.00450694		0
				Pseudomonas_cissicola		0.00496549		0	0	0		0	0	0.00450694		0
				Stenotrophomonas		0.412136		0.176134	0.0249439	0.0161603		0.0133032	0.0289771	0.270416		0.00791703
				unclassified		0.0397239		0	0	0		0	0	0.0180278		0.00791703
			Xanthomonadaceae			0.456825		0.176134	0.0249439	0.0161603		0.0133032	0.0289771	0.297458		0.0158341
		Xanthomonadales				0.456825		0.176134	0.0249439	0.0161603		0.0133032	0.0289771	0.297458		0.0158341
	Gammaproteobacteria					0.456825		0.176134	0.0249439	0.0161603		0.0133032	0.0289771	0.297458		0.0158341
				unclassified		0.00993098		0	0	0		0	0	0		0.0316681
			unclassified			0.00993098		0	0	0		0	0	0		0.0316681
		B38				0.00993098		0	0	0		0	0	0		0.0316681
				Enteric_Bacteria_cluster		0.0943443		1.0568	0.598653	0.759535		0.0931223	0.0869313	0.401118		0.696699
				Leminorella		0.0794478		0.836636	0.0997755	0.129282		0.0931223	0	0.0180278		0.158341
				Pragia		0		0	0	0		0	0.0289771	0		0
				unclassified		0.183723		0.528402	0.399102	0.371687		0.212851	0.144886	0.076618		0.332515
			Enterobacteriaceae			0.357515		2.42184	1.09753	1.2605		0.399095	0.260794	0.495763		1.18755
				Moellerella_wisconsensis		0		0	0	0		0	0	0		0.00791703
				Xenorhabdus_nematophila		0		0	0	0		0	0	0.00901388		0
				unclassified		0		0.0440335	0.0498878	0		0	0.0289771	0.0225347		0.110838
			Enterobacteriaceae_1			0		0.0440335	0.0498878	0		0	0.0289771	0.0315486		0.118755
				unclassified		0.0844133		0.1321	0.149663	0.193924		0.0798191	0.173863	0.0946458		0.269179
			unclassified			0.0844133		0.1321	0.149663	0.193924		0.0798191	0.173863	0.0946458		0.269179
		Enterobacteriales				0.441929		2.59797	1.29708	1.45443		0.478914	0.463634	0.621958		1.57549
				Acinetobacter		0.347584		0.396301	0	0		0.133032	0	0.0225347		0.0633362
				unclassified		0.00496549		0	0	0		0	0	0		0
			Moraxellaceae			0.35255		0.396301	0	0		0.133032	0	0.0225347		0.0633362
				Pseudomonas_1		0.00496549		0	0	0		0	0	0		0
				Pseudomonas_13		0		0	0	0		0	0	0.00450694		0
				Pseudomonas_42		0.019862		0	0.0748316	0.452489		0.0133032	0	0		0.00791703
				Pseudomonas_5		0		0	0	0		0	0	0.00450694		0
				unclassified		0.0446894		0.0440335	0.0249439	0.145443		0.0399095	0	0.00450694		0.0316681
			Pseudomonadaceae			0.0695169		0.0440335	0.0997755	0.597931		0.0532127	0	0.0135208		0.0395851
		Pseudomonadales				0.422067		0.440335	0.0997755	0.597931		0.186245	0	0.0360555		0.102921
				unclassified		0.00496549		0.0440335	0.0249439	0		0.0133032	0.0289771	0.0135208		0.174175
			unclassified			0.00496549		0.0440335	0.0249439	0		0.0133032	0.0289771	0.0135208		0.174175
		unclassified				0.00496549		0.0440335	0.0249439	0		0.0133032	0.0289771	0.0135208		0.174175
	Gammaproteobacteria_1					0.878892		3.08234	1.4218	2.05236		0.678462	0.492611	0.671534		1.88425
				Coxiella		0		0	0	0.0161603		0	0	0		0
			Coxiellaceae			0		0	0	0.0161603		0	0	0		0
		Legionellales				0		0	0	0.0161603		0	0	0		0
				Nevskia		0.0248274		0	0	0		0.0133032	0	0		0
				uncultured_6		0.00993098		0	0	0		0	0	0.00450694		0.00791703
			Sinobacteraceae			0.0347584		0	0	0		0.0133032	0	0.00450694		0.00791703
		Xanthomonadales				0.0347584		0	0	0		0.0133032	0	0.00450694		0.00791703
	Gammaproteobacteria_2					0.0347584		0	0	0.0161603		0.0133032	0	0.00450694		0.00791703
				unclassified		0.0546204		0	0.149663	0.0646412		0.0665159	0	0.10366		0.0950044
			unclassified			0.0546204		0	0.149663	0.0646412		0.0665159	0	0.10366		0.0950044
		unclassified				0.0546204		0	0.149663	0.0646412		0.0665159	0	0.10366		0.0950044
	unclassified					0.0546204		0	0.149663	0.0646412		0.0665159	0	0.10366		0.0950044
Proteobacteria						18.3971		14.3109	8.18159	12.3303		9.83105	8.17154	11.362		6.96699
				Lower_Termite_Cluster_II		0		0	0	0.0323206		0	0	0		0
				Spirochaeta_1		0.019862		0.0440335	0.0748316	0.420168		0.0266064	0.115908	0.11718		0.00791703
				Spirochaeta_2		0.00993098		0.220167	0	0.0646412		0.0266064	0.0869313	0.11718		0
				Treponema_1a		0		0	0	0.0161603		0	0	0		0
				unclassified		0.0148965		0.0440335	0.199551	0.759535		0	0.0869313	0.0946458		0.0237511
			Spirochaetaceae			0.0446894		0.308234	0.274383	1.29282		0.0532127	0.289771	0.329007		0.0316681
		Spirochaetales				0.0446894		0.308234	0.274383	1.29282		0.0532127	0.289771	0.329007		0.0316681
	Spirochaetes					0.0446894		0.308234	0.274383	1.29282		0.0532127	0.289771	0.329007		0.0316681
Spirochaetes						0.0446894		0.308234	0.274383	1.29282		0.0532127	0.289771	0.329007		0.0316681
				Candidatus_Tammella		0		0.0440335	0	0		0	0	0		0
				Jonquetella		0		0	0	0.0161603		0	0	0		0
				Synergistes_jonesii		0		0	0.0249439	0		0	0	0		0.0633362
				unclassified		0.119172		0.0880669	0.224495	0.226244		0.146335	0.289771	0.0946458		4.94023
				uncultured_1		0.00993098		0	0.0249439	0.0161603		0.0399095	0	0		0.538358
				uncultured_2		0		0	0	0.0161603		0	0	0.00450694		0.110838
				uncultured_4		0		0	0	0		0	0	0		0.00791703
				uncultured_6		2.98426		1.01277	0.44899	0.50097		0.226154	0	0.0225347		0.395851
			Synergistaceae			3.11336		1.14487	0.723372	0.775695		0.412399	0.289771	0.121687		6.05653
		Synergistales				3.11336		1.14487	0.723372	0.775695		0.412399	0.289771	0.121687		6.05653
	Synergistia					3.11336		1.14487	0.723372	0.775695		0.412399	0.289771	0.121687		6.05653
Synergistetes						3.11336		1.14487	0.723372	0.775695		0.412399	0.289771	0.121687		6.05653
				unclassified		0		0	0	0		0	0	0.00450694		0
			unclassified			0		0	0	0		0	0	0.00450694		0
		Termite_group_A				0		0	0	0		0	0	0.00450694		0
	Acidimethylosilex					0		0	0	0		0	0	0.00450694		0
				Opitutus		0.0148965		0.0440335	0.249439	0.0161603		0	0.0579542	0.00450694		0.00791703
			Opitutaceae			0.0148965		0.0440335	0.249439	0.0161603		0	0.0579542	0.00450694		0.00791703
		Opitutales				0.0148965		0.0440335	0.249439	0.0161603		0	0.0579542	0.00450694		0.00791703
				Cerasicoccus		0		0	0.0249439	0		0	0	0.00901388		0
			Puniceicoccaceae			0		0	0.0249439	0		0	0	0.00901388		0
		Puniceicoccales				0		0	0.0249439	0		0	0	0.00901388		0
				unclassified		0		0	0	0		0	0	0.00450694		0
			unclassified			0		0	0	0		0	0	0.00450694		0
		unclassified				0		0	0	0		0	0	0.00450694		0
				unclassified		0		0	0	0		0	0	0.00450694		0
			unclassified			0		0	0	0		0	0	0.00450694		0
		vadinHA64				0		0	0	0		0	0	0.00450694		0
	Opitutae					0.0148965		0.0440335	0.274383	0.0161603		0	0.0579542	0.0225347		0.00791703
				unclassified		0		0	0.0249439	0		0.0133032	0	0		0
			unclassified			0		0	0.0249439	0		0.0133032	0	0		0
		FukuN18_freshwater_group				0		0	0.0249439	0		0.0133032	0	0		0
	Spartobacteria					0		0	0.0249439	0		0.0133032	0	0		0
				Akkermansia		0.25324		0.220167	2.8436	0.404008		0.572037	0.376702	0.184785		1.79717
				unclassified		0		0	0.0748316	0.0161603		0	0	0.00901388		0.0475022
			Verrucomicrobiaceae			0.25324		0.220167	2.91843	0.420168		0.572037	0.376702	0.193798		1.84467
				unclassified		0.119172		0.968736	1.69618	0.468649		0.172941	2.17328	0.585902		0.728367
			unclassified			0.119172		0.968736	1.69618	0.468649		0.172941	2.17328	0.585902		0.728367
		Verrucomicrobiales				0.372412		1.1889	4.61462	0.888817		0.744978	2.54999	0.779701		2.57303
	Verrucomicrobiae					0.372412		1.1889	4.61462	0.888817		0.744978	2.54999	0.779701		2.57303
				unclassified		0.0595859		0.1321	0.399102	0.129282		0.0266064	0.144886	0.076618		0.340432
			unclassified			0.0595859		0.1321	0.399102	0.129282		0.0266064	0.144886	0.076618		0.340432
		unclassified				0.0595859		0.1321	0.399102	0.129282		0.0266064	0.144886	0.076618		0.340432
	unclassified					0.0595859		0.1321	0.399102	0.129282		0.0266064	0.144886	0.076618		0.340432
Verrucomicrobia						0.446894		1.36504	5.31305	1.03426		0.784888	2.75283	0.88336		2.92138
Total						100		100	100	100		100	100	100		100
															Change sensitivity of heat map	0	%
															for relative abundance:	1	%
															>	10	%
